# Supplementary material for: Replicative Instability Drives Cancer Progression
Source: Biomolecules. 2022 Oct 26;12(11):1570. doi: 10.3390/biom12111570 (PMC9688014; doi:10.3390/biom12111570)
Supplement: Supplementary file 1 [file biomolecules-12-01570-s001.zip]

Archive with 8 entries (8 files):
- biomolecules-1894415-supplementary.pdf
- Morris Supplementary Table 1.xlsx
- Morris Supplementary Table 2.xlsx
- Morris Supplementary Table 3.xlsx
- Morris Supplementary Table 4.xlsx
- Morris Supplementary Table 5.xlsx
- Morris Supplementary Table 6.xlsx
- Morris Supplementary Table 7.xlsx
