# Supplementary material for: Replicative Instability Drives Cancer Progression
Source: Biomolecules. 2022 Oct 26;12(11):1570. doi: 10.3390/biom12111570 (PMC9688014; doi:10.3390/biom12111570)
Supplement: Supplementary file 1 [file biomolecules-12-01570-s001.zip › Morris Supplementary Table 6.xlsx]

## Sheet: LUAD
Gene	Amplification	Gain	Deletion	Hetloss	Mutation	Function	Cluster	Cytoband	Log Ratio	p-Value	q-Value	Tendency
ABCC2	0	18.1102	0.787402	37.0079	5	Stress_Responses	1	10q24.2	1.58	1.07e-05	3.39e-05	Over-expressed
ABCF1	3.14961	39.3701	0	13.3858	0	Protein_Translation	3	6p21.33	0.38	1.16e-09	6.63e-09	Over-expressed
ACLY	1.5748	51.9685	0	8.66142	0.8	Metabolism	6	17q21.2	0.61	3.98e-18	6.65e-17	Over-expressed
ACTN4	7.08661	27.5591	0	35.4331	4	Cell_Movement	5	19q13.2	0.22	0.00934	0.0174	Over-expressed
ACTR3	1.5748	34.6457	0	9.44882	0	Cell_Movement	5	2q14.1	0.49	1.77e-15	2.15e-14	Over-expressed
ADSL	2.3622	14.9606	0.787402	54.3307	0.8	Metabolism	6	22q13.1	0.47	7.83e-10	4.58e-09	Over-expressed
AKT1S1	0	17.3228	0	51.1811	1.6	Protein_Translation	3	19q13.33	0.27	1.35e-05	4.2e-05	Over-expressed
ALDOA	2.3622	33.0709	0	24.4094	0.8	Metabolism	6	16p11.2	0.65	2.2e-13	2.02e-12	Over-expressed
ANAPC5	0.787402	39.3701	0	18.8976	3	Cell_Cycle	8	12q24.31	0.38	4.01e-12	3.16e-11	Over-expressed
ANGPTL1	5.51181	66.1417	0	2.3622	0	Angiogenesis	2	1q25.2	-1.1	7.95e-11	5.26e-10	Under-expressed
APTX	2.3622	21.2598	0	44.8819	0.8	DNA_Replication_Repair	4	9p21.1	0.33	2.4e-08	1.15e-07	Over-expressed
ARHGAP15	0.787402	32.2835	0	11.0236	4	Cell_Movement	5	2q22.2-q22.3	-0.72	7.91e-08	3.48e-07	Under-expressed
ARHGAP24	0	14.1732	0	42.5197	1.6	Cell_Movement	5	4q21.23-q21.3	-1.08	2.83e-21	6.64e-20	Under-expressed
ARHGAP26	0	9.44882	0.787402	56.6929	0.8	Cell_Movement	5	5q31.3	-0.61	7.84e-06	2.54e-05	Under-expressed
ARHGAP30	11.0236	62.2047	0	2.3622	6	Cell_Movement	5	1q23.3	-0.46	0.000263	0.000659	Under-expressed
ARHGAP6	0	15.748	1.5748	29.9213	4	Cell_Movement	5	Xp22.2	-1.2	1.15e-18	2.02e-17	Under-expressed
ARHGEF1	3.14961	22.8346	0	44.0945	0.8	Cell_Movement	5	19q13.2	-0.47	1.08e-06	3.98e-06	Under-expressed
ARHGEF15	0	7.08661	3.14961	61.4173	2.4	Cell_Movement	5	17p13.1	-0.92	5.06e-13	4.42e-12	Under-expressed
ARID5B	2.3622	21.2598	0	31.4961	2.4	Cell_Cycle	8	10q21.2	-0.42	1.82e-07	7.56e-07	Under-expressed
ATAD5	1.5748	43.3071	0.787402	14.1732	4	DNA_Replication_Repair	4	17q11.2	1.8	1.34e-46	1.32e-44	Over-expressed
ATF5	0	17.3228	0	51.1811	0	Stress_Responses	1	19q13.33	0.55	1.46e-08	7.16e-08	Over-expressed
ATG16L1	0.787402	27.5591	0	15.748	0.8	Stress_Responses	1	2q37.1	0.14	0.00478	0.00945	Over-expressed
ATRX	1.5748	12.5984	0	18.8976	9	DNA_Replication_Repair	4	Xq21.1	-0.44	1.77e-09	9.91e-09	Under-expressed
AURKB	0	7.08661	2.3622	62.2047	0.8	Cell_Cycle	8	17p13.1	3.25	1.94e-87	2.14e-84	Over-expressed
AUTS2	0	46.4567	0	16.5354	10	Chromatin_TF_Transcription	9	7q11.22	-1.22	6.44e-11	4.32e-10	Under-expressed
BARD1	0	26.7717	0	14.1732	3	DNA_Replication_Repair	4	2q35	1.1	4.79e-16	6.23e-15	Over-expressed
BCL2L11	0.787402	35.4331	0	8.66142	1.6	Cell_Survival	7	2q13	0.35	1.88e-07	7.81e-07	Over-expressed
BCL3	4.72441	22.0472	0	41.7323	2.4	Chromatin_TF_Transcription	9	19q13.32	0.43	0.000155	0.000404	Over-expressed
BID	1.5748	18.1102	1.5748	50.3937	0.8	Cell_Survival	7	22q11.21	0.71	1.02e-12	8.67e-12	Over-expressed
BIRC5	4.72441	54.3307	0	10.2362	0	Cell_Survival	7	17q25.3	3.32	9.78e-76	2.95e-73	Over-expressed
BLM	0.787402	16.5354	0	48.8189	3	DNA_Replication_Repair	4	15q26.1	2	3.15e-58	4.65e-56	Over-expressed
BUB1B	0	5.51181	5.51181	62.2047	3	Cell_Cycle	8	15q15.1	2.88	1.92e-82	1.09e-79	Over-expressed
CAMKK1	0	7.87402	3.14961	62.2047	0.8	Cell_Survival	7	17p13.2	-0.6	2.67e-08	1.26e-07	Under-expressed
CBL	3.14961	23.622	1.5748	33.0709	2.4	GF_Signaling	12	11q23.3	0.25	0.00475	0.00939	Over-expressed
CCND2	3.14961	37.0079	1.5748	23.622	1.6	Cell_Cycle	8	12p13.32	-0.72	4.26e-07	1.68e-06	Under-expressed
CCND3	7.08661	33.8583	0	13.3858	0.8	Cell_Cycle	8	6p21.1	-0.86	6.55e-14	6.49e-13	Under-expressed
CD274	1.5748	15.748	3.93701	53.5433	0	Immune_Regulation	11	9p24.1	0.69	0.000418	0.00101	Over-expressed
CDK2	3.14961	44.8819	0	14.1732	0	Cell_Cycle	8	12q13.2	1.15	8.3e-50	9.03e-48	Over-expressed
CDKN2D	0	7.87402	0	61.4173	0	Cell_Cycle	8	19p13.2	0.82	1.69e-18	2.92e-17	Over-expressed
CELF2	0.787402	33.0709	0.787402	28.3465	1.6	RNA_Processing	10	10p14	-1.62	2.84e-33	1.74e-31	Under-expressed
CENPM	0.787402	13.3858	0.787402	57.4803	0	Cell_Cycle	8	22q13.2	2.07	1.33e-53	1.67e-51	Over-expressed
CENPT	0.787402	16.5354	0.787402	47.2441	1.6	Cell_Cycle	8	16q22.1	0.26	0.0108	0.0198	Over-expressed
CHMP7	0	9.44882	5.51181	64.5669	0.8	Cell_Cycle	8	8p21.3	-0.3	7.84e-07	2.96e-06	Under-expressed
CIITA	1.5748	28.3465	0	29.1339	3	Immune_Regulation	11	16p13.13	-0.91	6.5e-08	2.9e-07	Under-expressed
CINP	2.3622	29.1339	0.787402	34.6457	0	DNA_Replication_Repair	4	14q32.31	0.21	0.00436	0.00867	Over-expressed
CITED2	0	14.9606	0.787402	44.0945	0	Chromatin_TF_Transcription	9	6q24.1	-1.34	1.45e-24	4.83e-23	Under-expressed
CNOT6L	2.3622	16.5354	0	36.2205	0.8	RNA_Processing	10	4q21.1	-0.31	4.34e-08	1.99e-07	Under-expressed
CORO1C	0	37.7953	0	18.8976	0.8	Cell_Movement	5	12q24.11	0.47	1.33e-08	6.61e-08	Over-expressed
CRADD	0.787402	37.7953	0	19.685	0	Cell_Survival	7	12q22	-0.42	7.07e-06	2.31e-05	Under-expressed
CTLA4	3.14961	29.1339	0	10.2362	1.6	Immune_Regulation	11	2q33.2	0.37	0.0205	0.0354	Over-expressed
DAB2IP	0	16.5354	0.787402	44.8819	0.8	GF_Signaling	12	9q33.2	-0.34	9.77e-05	0.000265	Under-expressed
DAPK2	1.5748	9.44882	1.5748	55.1181	0.8	Cell_Survival	7	15q22.31	-1.36	9.77e-20	1.95e-18	Under-expressed
DCLRE1B	0	25.1969	4.72441	32.2835	0	DNA_Replication_Repair	4	1p13.2	0.6	4.07e-18	6.8e-17	Over-expressed
DDB1	1.5748	29.1339	0	18.8976	5	DNA_Replication_Repair	4	11q12.2	0.11	0.0248	0.042	Over-expressed
DDR1	2.3622	38.5827	0	14.1732	0.8	Immune_Regulation	11	6p21.33	-0.35	6.33e-05	0.000177	Under-expressed
DDX27	4.72441	62.9921	0	10.2362	4	RNA_Processing	10	20q13.13	0.55	1e-15	1.26e-14	Over-expressed
DDX6	3.14961	24.4094	1.5748	33.0709	0	RNA_Processing	10	11q23.3	-0.19	0.000161	0.00042	Under-expressed
DHX16	3.14961	39.3701	0	13.3858	5	RNA_Processing	10	6p21.33	0.24	1.48e-05	4.57e-05	Over-expressed
DOCK1	0.787402	18.1102	1.5748	37.0079	1.6	Cell_Movement	5	10q26.2	-0.36	0.000105	0.000282	Under-expressed
DOCK10	0	28.3465	0.787402	14.9606	9	Cell_Movement	5	2q36.2	-0.42	0.00499	0.00983	Under-expressed
DTL	3.14961	66.1417	0	7.87402	0.8	DNA_Replication_Repair	4	1q32.3	2.21	5.09e-59	7.68e-57	Over-expressed
DUSP4	0	11.811	3.93701	65.3543	0	GF_Signaling	12	8p12	0.59	0.00446	0.00886	Over-expressed
DUSP6	0.787402	38.5827	0	19.685	2.4	GF_Signaling	12	12q21.33	-0.7	1.79e-05	5.48e-05	Under-expressed
E2F2	1.5748	22.0472	0	32.2835	3	Chromatin_TF_Transcription	9	1p36.12	2.26	1.08e-62	1.83e-60	Over-expressed
E2F8	0	13.3858	0.787402	40.1575	0.8	Chromatin_TF_Transcription	9	11p15.1	2.26	5.49e-49	5.79e-47	Over-expressed
EIF2A	5.51181	47.2441	0	10.2362	0	Protein_Translation	3	3q25.1	0.15	0.00673	0.0129	Over-expressed
EIF2D	3.93701	68.5039	0	5.51181	3	Protein_Translation	3	1q32.1	-0.35	7.7e-07	2.92e-06	Under-expressed
EIF3C	1.5748	31.4961	0	25.1969	0	Protein_Translation	3	16p11.2	0.83	2.77e-06	9.61e-06	Over-expressed
EIF3I	0.787402	23.622	0	29.1339	0.8	Protein_Translation	3	1p35.2	0.21	0.000586	0.00138	Over-expressed
EIF5A	0	7.08661	3.14961	62.2047	0.8	Protein_Translation	3	17p13.1	0.55	1.95e-12	1.6e-11	Over-expressed
ERBB2	3.93701	51.1811	0	6.29921	0.8	GF_Signaling	12	17q12	-0.34	0.00368	0.00743	Under-expressed
ERBB3	3.14961	44.8819	0	14.1732	4	GF_Signaling	12	12q13.2	-0.65	5.82e-08	2.62e-07	Under-expressed
ERBB4	0	28.3465	0.787402	12.5984	14	GF_Signaling	12	2q34	-2.35	1.07e-20	2.35e-19	Under-expressed
ETV6	3.14961	35.4331	3.93701	25.1969	2.4	Chromatin_TF_Transcription	9	12p13.2	0.3	0.000126	0.000334	Over-expressed
EVI5	1.5748	25.1969	1.5748	27.5591	5	Cell_Cycle	8	1p22.1	-0.35	6.02e-08	2.7e-07	Under-expressed
EXO1	6.29921	61.4173	0.787402	5.51181	5	DNA_Replication_Repair	4	1q43	3.21	1.14e-79	5.06e-77	Over-expressed
FAM46C	0	28.3465	3.14961	31.4961	0	Protein_Translation	3	1p12	-0.91	1.9e-11	1.36e-10	Under-expressed
FAM49B	8.66142	62.2047	0	7.87402	0	Cell_Movement	5	8q24.21	0.45	8.28e-10	4.82e-09	Over-expressed
FANCB	0	13.3858	1.5748	31.4961	0.8	DNA_Replication_Repair	4	Xp22.2	2.06	4.33e-57	6.04e-55	Over-expressed
FBXL7	18.8976	51.9685	0	2.3622	13	Cell_Movement	5	5p15.1	-0.48	0.000421	0.00102	Under-expressed
FIGNL1	6.29921	54.3307	0.787402	9.44882	3	DNA_Replication_Repair	4	7p12.2	1.19	3.33e-33	2.02e-31	Over-expressed
FOS	0	31.4961	0.787402	36.2205	0.8	Chromatin_TF_Transcription	9	14q24.3	-1.53	3.3e-19	6.17e-18	Under-expressed
FOXN3	1.5748	32.2835	0	33.0709	0.8	Cell_Movement	5	14q31.3-q32.11	-0.3	0.000788	0.00181	Under-expressed
GNA13	2.3622	53.5433	0	10.2362	0.8	Cell_Movement	5	17q24.1	0.41	8.92e-11	5.87e-10	Over-expressed
GTF2H4	2.3622	38.5827	0	14.1732	0	DNA_Replication_Repair	4	6p21.33	0.47	8.92e-13	7.59e-12	Over-expressed
H2AFX	3.14961	23.622	1.5748	33.0709	1.6	DNA_Replication_Repair	4	11q23.3	1.34	1.36e-45	1.31e-43	Over-expressed
HDAC1	0.787402	23.622	0	29.1339	1.6	Chromatin_TF_Transcription	9	1p35.2-p35.1	0.38	2.76e-09	1.49e-08	Over-expressed
HHAT	3.14961	68.5039	0	6.29921	3	Development_Regulation	13	1q32.2	-0.99	2.1e-15	2.51e-14	Under-expressed
HHIP	0.787402	16.5354	0	41.7323	0	Development_Regulation	13	4q31.21	-2.33	1e-11	7.45e-11	Under-expressed
HLA-E	0.8	40	0	14	1.6	Immune_Regulation	11	6p22.1	-0.51	1.84e-07	7.65e-07	Under-expressed
HMGB1	0.787402	9.44882	0.787402	66.9291	0	DNA_Replication_Repair	4	13q12.3	0.15	0.0148	0.0262	Over-expressed
HNRNPL	5.51181	28.3465	0	35.4331	0	RNA_Processing	10	19q13.2	0.37	8.36e-23	2.32e-21	Over-expressed
HNRNPU	6.29921	62.2047	0	6.29921	2.4	RNA_Processing	10	1q44	0.19	0.000295	0.000732	Over-expressed
HYOU1	3.14961	23.622	1.5748	33.0709	1.6	Stress_Responses	1	11q23.3	0.31	0.000277	0.000693	Over-expressed
IFNAR1	0.787402	18.1102	0	44.0945	2.4	Immune_Regulation	11	21q22.11	-0.25	1.38e-05	4.3e-05	Under-expressed
INPP4B	0.787402	16.5354	0	41.7323	5	Cell_Survival	7	4q31.21	0.79	2e-05	6.06e-05	Over-expressed
JAK1	1.5748	24.4094	0.787402	27.5591	3	Immune_Regulation	11	1p31.3	-0.34	9e-07	3.37e-06	Under-expressed
JAK2	1.5748	14.9606	3.93701	54.3307	3	Immune_Regulation	11	9p24.1	-0.38	9.43e-05	0.000257	Under-expressed
JDP2	0.787402	30.7087	0.787402	36.2205	0	Chromatin_TF_Transcription	9	14q24.3	-0.4	7.17e-06	2.34e-05	Under-expressed
JUN	1.5748	25.1969	0	28.3465	0.8	Chromatin_TF_Transcription	9	1p32.1	-0.41	0.000493	0.00117	Under-expressed
KAT2A	2.3622	51.1811	0	8.66142	1.6	Chromatin_TF_Transcription	9	17q21.2	0.36	0.000124	0.000331	Over-expressed
KDM2A	2.3622	40.1575	0	17.3228	3	Chromatin_TF_Transcription	9	11q13.2	0.15	0.0108	0.0199	Over-expressed
KHDRBS2	2.3622	29.1339	2.3622	22.8346	3	RNA_Processing	10	6q11.1	-0.64	0.00935	0.0174	Under-expressed
KPTN	0	15.748	0	51.9685	0	Stress_Responses	1	19q13.32	0.58	1.9e-09	1.06e-08	Over-expressed
LARP1	0.787402	11.0236	0	54.3307	6	RNA_Processing	10	5q33.2	0.21	0.00235	0.00493	Over-expressed
LATS2	0	6.29921	3.14961	65.3543	5	Development_Regulation	13	13q12.11	-0.32	5.81e-05	0.000163	Under-expressed
LIG3	1.5748	47.2441	0	10.2362	0	DNA_Replication_Repair	4	17q12	0.6	5.12e-18	8.46e-17	Over-expressed
LIMD1	0	9.44882	0	64.5669	0	Chromatin_TF_Transcription	9	3p21.31	-1.02	8.96e-28	3.83e-26	Under-expressed
LIN37	13.3858	28.3465	0	25.9843	1.6	Chromatin_TF_Transcription	9	19q13.12	0.5	1.18e-08	5.88e-08	Over-expressed
LIN9	2.3622	65.3543	0	5.51181	1.6	Chromatin_TF_Transcription	9	1q42.12	0.92	1.01e-26	4.03e-25	Over-expressed
LOXL2	0	9.44882	5.51181	64.5669	1.6	Immune_Regulation	11	8p21.3	1.33	1.08e-14	1.18e-13	Over-expressed
LOXL3	1.5748	33.8583	0	8.66142	0	Immune_Regulation	11	2p13.1	0.58	4.27e-06	1.44e-05	Over-expressed
MAD1L1	3.14961	57.4803	0.787402	7.87402	0.8	Cell_Cycle	8	7p22.3	0.24	0.00544	0.0106	Over-expressed
MAML2	3.93701	28.3465	0.787402	29.9213	0.8	Development_Regulation	13	11q21	-0.87	2.36e-09	1.3e-08	Under-expressed
MAP3K1	1.5748	16.5354	1.5748	47.2441	2.4	GF_Signaling	12	5q11.2	-0.5	4.07e-09	2.15e-08	Under-expressed
MAP3K5	0	14.1732	1.5748	43.3071	3	GF_Signaling	12	6q23.3	-0.3	0.00363	0.00734	Under-expressed
MCL1	13.3858	58.2677	0	3.14961	0.8	Cell_Survival	7	1q21.2	-0.25	0.000182	0.00047	Under-expressed
MCM4	4.72441	50.3937	0	12.5984	4	DNA_Replication_Repair	4	8q11.21	2	1.58e-62	2.62e-60	Over-expressed
MCM6	0.787402	30.7087	0	11.0236	2.4	DNA_Replication_Repair	4	2q21.3	1.68	3.19e-64	5.58e-62	Over-expressed
MDC1	3.14961	39.3701	0	13.3858	4	Cell_Cycle	8	6p21.33	0.61	1.14e-13	1.09e-12	Over-expressed
MDM4	4.72441	69.2913	0	3.14961	1.6	Cell_Survival	7	1q32.1	-0.4	4.69e-06	1.58e-05	Under-expressed
MED12L	5.51181	47.2441	0	10.2362	9	Chromatin_TF_Transcription	9	3q25.1	1.21	3.03e-09	1.63e-08	Over-expressed
MED18	0	24.4094	0.787402	30.7087	0	Chromatin_TF_Transcription	9	1p35.3	-0.17	0.00763	0.0145	Under-expressed
MED20	7.08661	33.8583	0	13.3858	0.8	Chromatin_TF_Transcription	9	6p21.1	0.38	2.03e-07	8.37e-07	Over-expressed
MED24	3.14961	51.1811	0	7.87402	2.4	Chromatin_TF_Transcription	9	17q21.1	0.33	2.73e-07	1.1e-06	Over-expressed
MED29	5.51181	28.3465	0	35.4331	0	Chromatin_TF_Transcription	9	19q13.2	-0.15	0.00854	0.016	Under-expressed
MED7	0	11.811	0.787402	54.3307	0.8	Chromatin_TF_Transcription	9	5q33.3	-0.37	8.18e-09	4.15e-08	Under-expressed
METTL8	3.14961	34.6457	0	8.66142	0	RNA_Processing	10	2q31.1	0.49	1.34e-13	1.27e-12	Over-expressed
MFAP1	0	6.29921	3.93701	60.6299	4	RNA_Processing	10	15q15.3	-0.18	0.00237	0.00498	Under-expressed
MKNK2	0	7.87402	1.5748	64.5669	0.8	Protein_Translation	3	19p13.3	-0.24	0.00377	0.0076	Under-expressed
MMP14	7.08661	38.5827	0	21.2598	1.6	Cell_Movement	5	14q11.2	0.88	9.1e-12	6.82e-11	Over-expressed
MSH5	2.3622	39.3701	0	13.3858	3	DNA_Replication_Repair	4	6p21.33	0.51	2.87e-05	8.47e-05	Over-expressed
MTA2	1.5748	29.1339	0	18.8976	0.8	Chromatin_TF_Transcription	9	11q12.3	0.54	1.08e-28	5.01e-27	Over-expressed
NAT10	3.93701	16.5354	0	33.8583	2.4	RNA_Processing	10	11p13	0.22	6e-05	0.000169	Over-expressed
NDC80	3.93701	29.9213	0	35.4331	2.4	Cell_Cycle	8	18p11.32	3.03	2.64e-78	9.76e-76	Over-expressed
NEDD8	7.08661	39.3701	0	21.2598	0	Chromatin_TF_Transcription	9	14q12	0.34	6.72e-07	2.57e-06	Over-expressed
NEK11	2.3622	41.7323	0.787402	13.3858	4	DNA_Replication_Repair	4	3q22.1	-0.44	0.000285	0.00071	Under-expressed
NEK2	3.14961	67.7165	0	7.08661	0	Cell_Cycle	8	1q32.3	3.06	7.73e-79	3.02e-76	Over-expressed
NEK7	3.93701	67.7165	0	3.14961	0	Cell_Cycle	8	1q31.3	-0.4	4.45e-08	2.03e-07	Under-expressed
NFKB1	0	14.1732	0	43.3071	1.6	Chromatin_TF_Transcription	9	4q24	-0.3	6.93e-06	2.26e-05	Under-expressed
NFKBIB	5.51181	28.3465	0	35.4331	0	Immune_Regulation	11	19q13.2	0.37	2.45e-06	8.57e-06	Over-expressed
NKIRAS2	1.5748	51.1811	0	9.44882	1.6	Immune_Regulation	11	17q21.2	0.62	7.03e-28	3.04e-26	Over-expressed
NOTCH1	0	20.4724	0.787402	45.6693	6	Development_Regulation	13	9q34.3	-0.34	0.00248	0.00518	Under-expressed
NRARP	0	22.8346	0	43.3071	0	Development_Regulation	13	9q34.3	0.73	4.1e-08	1.89e-07	Over-expressed
NRG3	0.787402	17.3228	0.787402	36.2205	10	GF_Signaling	12	10q23.1	-0.75	8.12e-06	2.62e-05	Under-expressed
NSMCE2	11.0236	59.0551	0	7.08661	0	DNA_Replication_Repair	4	8q24.13	0.27	0.00275	0.0057	Over-expressed
ORC2	2.3622	30.7087	0	10.2362	2.4	DNA_Replication_Repair	4	2q33.1	0.24	9.35e-06	2.98e-05	Over-expressed
PAK4	4.72441	28.3465	0	36.2205	2.4	Cell_Movement	5	19q13.2	0.43	2.7e-08	1.28e-07	Over-expressed
PARP1	2.3622	65.3543	0	5.51181	0.8	DNA_Replication_Repair	4	1q42.12	0.49	1.96e-12	1.61e-11	Over-expressed
PBRM1	0.787402	7.87402	0	62.2047	0.8	Chromatin_TF_Transcription	9	3p21.1	-0.2	0.00263	0.00548	Under-expressed
PDCD4	0.787402	17.3228	0.787402	37.0079	0	Protein_Translation	3	10q25.2	-0.45	4.07e-08	1.87e-07	Under-expressed
PDLIM2	0	9.44882	5.51181	65.3543	0.8	Cell_Movement	5	8p21.3	-0.77	8.38e-14	8.17e-13	Under-expressed
PHLPP1	1.5748	16.5354	3.93701	53.5433	3	Cell_Survival	7	18q21.33	0.3	0.00236	0.00496	Over-expressed
PIK3C2B	4.72441	69.2913	0	3.14961	4	Cell_Survival	7	1q32.1	-0.43	0.000476	0.00114	Under-expressed
PIK3R5	0	7.87402	3.93701	60.6299	4	Cell_Survival	7	17p13.1	-0.39	0.00497	0.0098	Under-expressed
PIK3R6	0	7.87402	3.93701	60.6299	1.6	Cell_Survival	7	17p13.1	-0.57	0.000168	0.000436	Under-expressed
PIM1	2.3622	37.0079	0	15.748	0.8	Cell_Survival	7	6p21.2	0.32	0.000318	0.000785	Over-expressed
PNKP	0	16.5354	0	51.9685	0.8	DNA_Replication_Repair	4	19q13.33	0.36	2.71e-06	9.41e-06	Over-expressed
POLE2	4.72441	38.5827	0.787402	23.622	0	DNA_Replication_Repair	4	14q21.3	2.69	7.02e-65	1.26e-62	Over-expressed
POLK	0	9.44882	2.3622	59.0551	0.8	DNA_Replication_Repair	4	5q13.3	-0.54	5.54e-14	5.55e-13	Under-expressed
POLR2E	0	9.44882	0	63.7795	0.8	Chromatin_TF_Transcription	9	19p13.3	0.18	0.0031	0.00636	Over-expressed
POLR2G	1.5748	29.1339	0	19.685	0.8	Chromatin_TF_Transcription	9	11q12.3	0.33	2.48e-07	1.01e-06	Over-expressed
PPP2CA	0	7.08661	1.5748	62.2047	0	Cell_Cycle	8	5q31.1	0.12	0.0181	0.0315	Over-expressed
PPP2R5A	3.14961	66.1417	0	7.87402	0	Cell_Cycle	8	1q32.3	-0.75	2.37e-19	4.5e-18	Under-expressed
PPP4C	2.3622	33.0709	0	24.4094	0.8	DNA_Replication_Repair	4	16p11.2	0.57	1.12e-17	1.77e-16	Over-expressed
PRC1	0.787402	15.748	0	49.6063	2.4	Cell_Cycle	8	15q26.1	2.39	1.51e-82	8.85e-80	Over-expressed
PRDM5	0	14.9606	0.787402	46.4567	4	Chromatin_TF_Transcription	9	4q27	-0.6	3.74e-05	0.000108	Under-expressed
PRKCA	3.14961	52.7559	0	11.0236	1.6	Cell_Cycle	8	17q24.2	-0.47	0.00412	0.00823	Under-expressed
PRKCB	0.787402	29.1339	0	29.1339	11	Cell_Cycle	8	16p12.2-p12.1	-0.76	3.93e-07	1.56e-06	Under-expressed
PRKCE	1.5748	38.5827	0	8.66142	1.6	Cell_Cycle	8	2p21	-0.77	3.12e-19	5.86e-18	Under-expressed
PRKCZ	1.5748	25.1969	0	26.7717	2.4	Cell_Cycle	8	1p36.33	-0.77	4.77e-10	2.87e-09	Under-expressed
PRKDC	4.72441	50.3937	0	13.3858	13	DNA_Replication_Repair	4	8q11.21	0.92	7.08e-19	1.27e-17	Over-expressed
PRMT5	7.87402	37.7953	0	21.2598	6	DNA_Replication_Repair	4	14q11.2	0.54	1.6e-13	1.51e-12	Over-expressed
PRPF19	1.5748	29.1339	0	18.8976	0	RNA_Processing	10	11q12.2	0.53	1.33e-24	4.48e-23	Over-expressed
PRPF3	13.3858	57.4803	0	3.14961	0.8	RNA_Processing	10	1q21.2	0.22	0.0026	0.00542	Over-expressed
PRPF8	0	7.08661	3.14961	66.1417	3	RNA_Processing	10	17p13.3	-0.29	3.77e-05	0.000109	Under-expressed
PSENEN	13.3858	28.3465	0	25.9843	0	Development_Regulation	13	19q13.12	0.41	1.44e-05	4.46e-05	Over-expressed
PSMB9	2.3622	39.3701	0	13.3858	0	Immune_Regulation	11	6p21.32	0.72	7.8e-07	2.95e-06	Over-expressed
PTEN	0	17.3228	2.3622	34.6457	3	Cell_Survival	7	10q23.31	-0.34	4.54e-08	2.07e-07	Under-expressed
PTP4A2	0	24.4094	0	29.1339	0	Cell_Cycle	8	1p35.2	0.17	0.00552	0.0108	Over-expressed
PTPN12	3.14961	44.0945	0	11.0236	1.6	GF_Signaling	12	7q11.23	0.18	0.00251	0.00523	Over-expressed
PTRH2	1.5748	52.7559	0	10.2362	0	Cell_Survival	7	17q23.1	0.45	4.19e-10	2.53e-09	Over-expressed
PUS10	2.3622	35.4331	0	7.08661	1.6	Cell_Survival	7	2p16.1-p15	-0.67	4.6e-18	7.64e-17	Under-expressed
RAPGEF5	5.51181	55.1181	1.5748	7.08661	3	GF_Signaling	12	7p15.3	-0.82	7.95e-12	6.01e-11	Under-expressed
RB1	0	9.44882	3.93701	64.5669	11	Cell_Cycle	8	13q14.2	-0.25	0.00188	0.00402	Under-expressed
RBM17	1.5748	33.0709	0.787402	28.3465	0.8	RNA_Processing	10	10p15.1	0.53	3.08e-24	9.92e-23	Over-expressed
RBM5	0	7.87402	0	64.5669	0.8	RNA_Processing	10	3p21.31	-0.51	4e-11	2.75e-10	Under-expressed
RFC4	3.93701	50.3937	0.787402	13.3858	2.4	DNA_Replication_Repair	4	3q27.3	1.89	1.45e-68	3.1e-66	Over-expressed
RFFL	1.5748	47.2441	0	10.2362	3	Cell_Survival	7	17q12	0.45	8.95e-11	5.89e-10	Over-expressed
RNF168	3.93701	49.6063	3.14961	14.1732	0	DNA_Replication_Repair	4	3q29	0.4	0.000904	0.00206	Over-expressed
RNF34	0.787402	39.3701	0	18.1102	0	Cell_Survival	7	12q24.31	0.59	6.75e-27	2.73e-25	Over-expressed
RPA3	3.93701	56.6929	2.3622	7.08661	0.8	DNA_Replication_Repair	4	7p21.3	0.79	9.05e-19	1.61e-17	Over-expressed
RPL11	1.5748	21.2598	0	33.0709	0.8	Protein_Translation	3	1p36.11	-0.36	4.82e-07	1.88e-06	Under-expressed
RPL26	0	7.08661	3.14961	62.2047	0.8	Protein_Translation	3	17p13.1	-0.33	0.000407	0.000985	Under-expressed
RPL3	0.787402	14.1732	0.787402	56.6929	0.8	Protein_Translation	3	22q13.1	-0.47	1.72e-09	9.63e-09	Under-expressed
RPS25	3.14961	23.622	1.5748	33.0709	0.8	Protein_Translation	3	11q23.3	-0.24	0.0013	0.00286	Under-expressed
RPS6KA1	0	22.8346	0.787402	32.2835	0	Protein_Translation	3	1p36.11	-0.55	2.15e-14	2.27e-13	Under-expressed
RPS6KB1	2.3622	53.5433	0	10.2362	0.8	Protein_Translation	3	17q23.1	0.3	3.87e-08	1.79e-07	Over-expressed
RPS6KB2	3.14961	39.3701	0	16.5354	0.8	Protein_Translation	3	11q13.2	0.41	2.9e-09	1.56e-08	Over-expressed
RRP1B	0.787402	18.1102	0	44.0945	1.6	Cell_Survival	7	21q22.3	0.43	8.77e-14	8.51e-13	Over-expressed
RSRC1	4.72441	49.6063	0	11.0236	0	RNA_Processing	10	3q25.32	0.85	7.68e-27	3.09e-25	Over-expressed
SETD2	0	7.87402	0.787402	66.1417	7	Chromatin_TF_Transcription	9	3p21.31	-0.22	0.000158	0.000413	Under-expressed
SFPQ	0.787402	26.7717	0	25.1969	3	RNA_Processing	10	1p34.3	0.46	6.57e-20	1.34e-18	Over-expressed
SIK1	0.787402	18.8976	0	44.0945	2.4	Cell_Survival	7	21q22.3	-0.62	0.000348	0.000852	Under-expressed
SLF1	0	8	1.6	63	0.8	DNA_Replication_Repair	4	5q15	0.87	2e-15	2.41e-14	Over-expressed
SMAD2	1.5748	15.748	2.3622	55.1181	1.6	Chromatin_TF_Transcription	9	18q21.1	-0.17	0.00835	0.0157	Under-expressed
SMARCD2	3.14961	51.9685	0	11.0236	1.6	Chromatin_TF_Transcription	9	17q23.3	0.17	0.00181	0.00388	Over-expressed
SMC1A	1.5748	14.1732	0	18.8976	0.8	DNA_Replication_Repair	4	Xp11.22	0.54	1.65e-12	1.36e-11	Over-expressed
SMCHD1	3.93701	29.9213	0	35.4331	5	DNA_Replication_Repair	4	18p11.32	0.29	0.000352	0.000862	Over-expressed
SMU1	1.5748	22.0472	0	44.8819	1.6	RNA_Processing	10	9p21.1	0.21	3.77e-05	0.000109	Over-expressed
SNRPA	6.29921	23.622	0	39.3701	0	RNA_Processing	10	19q13.2	0.51	4.05e-20	8.44e-19	Over-expressed
SPAG5	3.93701	40.9449	0	15.748	0.8	Cell_Cycle	8	17q11.2	2.65	5.56e-84	4.26e-81	Over-expressed
SPATA13	0	7.87402	3.14961	66.9291	1.6	Cell_Movement	5	13q12.12	-0.59	1.24e-05	3.88e-05	Under-expressed
SRSF1	1.5748	51.9685	0	10.2362	0	RNA_Processing	10	17q22	0.28	4.93e-13	4.31e-12	Over-expressed
SRSF10	1.5748	21.2598	0	33.0709	0	RNA_Processing	10	1p36.11	0.09	0.0225	0.0385	Over-expressed
SRSF7	2.3622	36.2205	0	8.66142	0.8	RNA_Processing	10	2p22.1	0.28	8.32e-10	4.84e-09	Over-expressed
STAT1	2.3622	31.4961	0	9.44882	4	Immune_Regulation	11	2q32.2	0.71	1.37e-11	1e-10	Over-expressed
STAT5A	2.3622	51.9685	0	7.87402	1.6	Immune_Regulation	11	17q21.2	-0.25	0.00905	0.0169	Under-expressed
STAT5B	2.3622	51.9685	0	7.87402	0.8	Immune_Regulation	11	17q21.2	-0.24	3.67e-05	0.000107	Under-expressed
STK24	2.3622	14.9606	0	53.5433	0	Cell_Survival	7	13q32.2	0.19	0.00838	0.0158	Over-expressed
TAOK3	0.787402	39.3701	0	18.8976	3	Stress_Responses	1	12q24.23	-0.3	0.000106	0.000285	Under-expressed
TAP1	2.3622	39.3701	0	13.3858	0	Immune_Regulation	11	6p21.32	0.71	1.53e-08	7.51e-08	Over-expressed
TAP2	2.3622	39.3701	0	13.3858	2.4	Immune_Regulation	11	6p21.32	0.46	1.28e-05	4.01e-05	Over-expressed
TARBP2	2.3622	44.0945	0	15.748	0	RNA_Processing	10	12q13.13	0.46	2.12e-09	1.17e-08	Over-expressed
TARDBP	1.5748	23.622	0	26.7717	0	RNA_Processing	10	1p36.22	0.21	1.82e-09	1.01e-08	Over-expressed
TGFBR2	0	7.87402	0	62.9921	1.6	Chromatin_TF_Transcription	9	3p24.1	-1.23	4.11e-29	1.97e-27	Under-expressed
TIMELESS	2.3622	44.8819	0	14.1732	2.4	DNA_Replication_Repair	4	12q13.3	1.6	2.26e-57	3.19e-55	Over-expressed
TK1	4.72441	54.3307	0	10.2362	0.8	Metabolism	6	17q25.3	2.35	3.56e-61	5.71e-59	Over-expressed
TLE4	0	9.44882	0.787402	55.1181	3	Chromatin_TF_Transcription	9	9q21.31	-0.7	2.66e-08	1.26e-07	Under-expressed
TMBIM4	3.14961	43.3071	0	18.1102	0	Cell_Survival	7	12q14.3	-0.63	8.43e-14	8.2e-13	Under-expressed
TMEM173	0	9.44882	0.787402	57.4803	0	Immune_Regulation	11	5q31.2	-1.33	1.07e-28	4.98e-27	Under-expressed
TNFAIP8	0.787402	7.08661	2.3622	61.4173	0	Cell_Survival	7	5q23.1	-0.28	0.0169	0.0297	Under-expressed
TNFRSF10B	0	9.44882	5.51181	65.3543	1.6	Cell_Survival	7	8p21.3	-0.35	0.000218	0.000556	Under-expressed
TNIP1	0.787402	11.0236	0.787402	52.7559	0.8	Immune_Regulation	11	5q33.1	-0.2	0.0027	0.00561	Under-expressed
TNRC6A	1.5748	29.9213	0	27.5591	5	RNA_Processing	10	16p12.1	-0.18	0.0185	0.0322	Under-expressed
TNRC6B	1.5748	14.1732	0.787402	56.6929	1.6	RNA_Processing	10	22q13.1	-0.23	0.00433	0.00862	Under-expressed
TNRC6C	4.72441	54.3307	0	10.2362	2.4	RNA_Processing	10	17q25.3	-0.59	1.93e-08	9.34e-08	Under-expressed
TOPBP1	2.3622	42.5197	0	13.3858	8	DNA_Replication_Repair	4	3q22.1	1.16	1.25e-40	1.03e-38	Over-expressed
TPX2	6.29921	60.6299	0	7.08661	4	Cell_Cycle	8	20q11.21	3.36	1.49e-99	9.89e-96	Over-expressed
TRAF2	0	22.0472	0	44.8819	1.6	Cell_Survival	7	9q34.3	0.41	1.49e-06	5.39e-06	Over-expressed
TRIO	21.2598	49.6063	0	2.3622	10	Cell_Movement	5	5p15.2	0.57	7.31e-07	2.78e-06	Over-expressed
TRIP12	0	28.3465	0	14.1732	6	DNA_Replication_Repair	4	2q36.3	0.2	0.0013	0.00287	Over-expressed
UBE2B	0	7.08661	1.5748	62.2047	0	DNA_Replication_Repair	4	5q31.1	-0.28	3.45e-06	1.18e-05	Under-expressed
UPRT	1.5748	14.1732	0	18.1102	2.4	Metabolism	6	Xq13.3	-0.43	4.22e-12	3.32e-11	Under-expressed
VRK2	3.93701	33.8583	0	7.87402	1.6	Cell_Survival	7	2p16.1	0.68	7.65e-24	2.34e-22	Over-expressed
WISP1	6.29921	60.6299	0	10.2362	5	Development_Regulation	13	8q24.22	0.91	7.31e-08	3.23e-07	Over-expressed
WRNIP1	0.787402	46.4567	0	10.2362	0	DNA_Replication_Repair	4	6p25.2	0.42	1.75e-14	1.86e-13	Over-expressed
YY1	0.787402	30.7087	0.787402	33.8583	0	Chromatin_TF_Transcription	9	14q32.2	0.39	1.65e-14	1.76e-13	Over-expressed
ZC3H12D	0	11.0236	0.787402	48.0315	0	Cell_Cycle	8	6q25.1	-0.31	0.0193	0.0335	Under-expressed
ZEB1	3.14961	33.8583	0	19.685	11	Cell_Movement	5	10p11.22	-0.56	6.1e-07	2.35e-06	Under-expressed
ZFP36	5.51181	28.3465	0	35.4331	2.4	RNA_Processing	10	19q13.2	-1.09	1.15e-14	1.25e-13	Under-expressed
ZNRF3	0.787402	14.9606	0.787402	53.5433	2.4	Development_Regulation	13	22q12.1	-0.41	2.77e-05	8.2e-05	Under-expressed
ZRANB3	0.787402	31.4961	0	10.2362	2.4	DNA_Replication_Repair	4	2q21.3	0.52	2.57e-07	1.04e-06	Over-expressed

## Sheet: IDHMut LGG
Gene	Amplification	Gain	Deletion	Hetloss	Mutation	Type	Function	Cluster	Cytoband	Log Ratio	p-Value	q-Value	Tendency
ABCF1	1.94175	3.8835	0	6.79612	0	ERFS	Protein_Translation	3	6p21.33	0.35	6.87e-15	2.9e-13	Over-expressed
ACLY	0	8.73786	0.970874	4.85437	1	ERFS	Metabolism	6	17q21.2	0.37	8.89e-10	1.36e-08	Over-expressed
ACTR3	0	5.82524	0	7.76699	0	ERFS	Cell_Movement	5	2q14.1	0.19	0.000145	0.000612	Over-expressed
ADSL	0	3.8835	0	18.4466	0	ERFS	Metabolism	6	22q13.1	0.4	2.65e-17	1.59e-15	Over-expressed
AGBL4	0	3.8835	0	39.8058	0	MIDAS	Immune_Regulation	11	1p33	-0.86	2.2e-05	0.000117	Under-expressed
AKT1	0	2.91262	0.970874	23.301	0	ERFS	Cell_Survival	7	14q32.33	0.19	5.42e-06	3.43e-05	Over-expressed
ALDOA	0	1.94175	0	7.76699	0	ERFS	Metabolism	6	16p11.2	-0.53	1.15e-14	4.68e-13	Under-expressed
AMD1	0	4.85437	0	17.4757	0	ERFS	Metabolism	6	6q21	-0.28	1.2e-05	6.93e-05	Under-expressed
ANAPC10	0	0.970874	1.94175	38.835	0	MIDAS	Cell_Cycle	8	4q31.21	-0.16	0.00131	0.00421	Under-expressed
ANAPC2	0.970874	14.5631	0	11.6505	0	ERFS	Cell_Cycle	8	9q34.3	0.13	0.0129	0.0304	Over-expressed
ANAPC5	1.94175	1.94175	0	12.6214	1	ERFS	Cell_Cycle	8	12q24.31	0.2	1.01e-05	5.92e-05	Over-expressed
ANGPTL1	0	7.76699	0	3.8835	0	ERFS	Angiogenesis	2	1q25.2	-1.13	3.77e-08	4.01e-07	Under-expressed
ARHGAP17	0	1.94175	0	7.76699	0	ERFS	Cell_Movement	5	16p12.1	0.28	2.8e-07	2.47e-06	Over-expressed
ARHGAP24	0	4.85437	0.970874	31.068	0	MIDAS	Cell_Movement	5	4q21.23-q21.3	-0.34	0.00235	0.00692	Under-expressed
ARHGAP26	0	0	0.970874	20.3883	0	ERFS	Cell_Movement	5	5q31.3	-1.01	4.26e-18	2.81e-16	Under-expressed
ARHGAP6	0	6.79612	3.8835	37.8641	0	MIDAS	Cell_Movement	5	Xp22.2	-0.67	9.85e-05	0.000434	Under-expressed
ATAD5	0	7.76699	0.970874	3.8835	0	ERFS	DNA_Replication_Repair	4	17q11.2	1.21	1.18e-19	9.27e-18	Over-expressed
ATF5	0	1.94175	3.8835	67.9612	1	ERFS	Stress_Responses	1	19q13.33	0.26	0.00385	0.0106	Over-expressed
AURKB	0.970874	10.6796	0	2.91262	0	ERFS	Cell_Cycle	8	17p13.1	4.74	4.57e-74	3.04e-70	Over-expressed
BAG3	0.970874	0	0.970874	28.1553	0	ERFS	Cell_Survival	7	10q26.11	-0.85	9.74e-10	1.48e-08	Under-expressed
BARD1	0	3.8835	0.970874	14.5631	0	MIDAS	DNA_Replication_Repair	4	2q35	0.73	0.00035	0.00132	Over-expressed
BCL2	0	9.70874	0	17.4757	0	ERFS	Cell_Survival	7	18q21.33	-0.71	4.83e-13	1.43e-11	Under-expressed
BCL2L1	0	4.85437	0	0.970874	0	ERFS	Cell_Survival	7	20q11.21	-0.22	0.000185	0.000763	Under-expressed
BCL3	0	1.94175	3.8835	66.9903	0	ERFS	Chromatin_TF_Transcription	9	19q13.32	0.31	0.00672	0.0173	Over-expressed
BIRC5	4.85437	14.5631	0	1.94175	0	ERFS	Cell_Survival	7	17q25.3	4.37	3.64e-66	4.27e-63	Over-expressed
BLM	0	4.85437	0	18.4466	0	ERFS	DNA_Replication_Repair	4	15q26.1	0.62	0.00131	0.00421	Over-expressed
BMF	0	2.91262	0	19.4175	0	ERFS	Cell_Survival	7	15q15.1	0.6	0.000146	0.000615	Over-expressed
BUB1B	0.970874	1.94175	0	18.4466	0	ERFS	Cell_Cycle	8	15q15.1	4.13	1.87e-65	1.77e-62	Over-expressed
CAMKK1	0	10.6796	0	4.85437	0	ERFS	Cell_Survival	7	17p13.2	-0.88	2.97e-05	0.000152	Under-expressed
CASC3	0	8.73786	0.970874	4.85437	1	ERFS	RNA_Processing	10	17q21.1	0.11	0.0219	0.0476	Over-expressed
CCND2	8.73786	9.70874	0	4.85437	0	ERFS	Cell_Cycle	8	12p13.32	0.75	1.86e-09	2.65e-08	Over-expressed
CCND3	0.970874	3.8835	0	6.79612	0	ERFS	Cell_Cycle	8	6p21.1	-0.19	0.00939	0.0231	Under-expressed
CD274	0	6.79612	1.94175	30.0971	0	ERFS	Immune_Regulation	11	9p24.1	-0.63	4.74e-05	0.000229	Under-expressed
CDK2	1.94175	2.91262	0.970874	12.6214	0	ERFS	Cell_Cycle	8	12q13.2	1.36	8.83e-28	1.07e-25	Over-expressed
CENPM	0	4.85437	0.970874	18.4466	0	ERFS	Cell_Cycle	8	22q13.2	2.32	4.83e-53	1.66e-50	Over-expressed
CENPT	0	6.79612	0	4.85437	0	ERFS	Cell_Cycle	8	16q22.1	0.3	0.000186	0.000765	Over-expressed
CEP57	0.970874	16.5049	0	2.91262	0	ERFS	Cell_Cycle	8	11q21	0.41	7.23e-14	2.49e-12	Over-expressed
CHMP7	0	12.6214	0	4.85437	0	ERFS	Cell_Cycle	8	8p21.3	0.14	2.36e-05	0.000125	Over-expressed
CIB1	0	3.8835	0	19.4175	1	ERFS	Cell_Survival	7	15q26.1	-0.27	0.00381	0.0105	Under-expressed
CLK2	0.970874	8.73786	0	1.94175	0	ERFS	RNA_Processing	10	1q22	0.2	0.000151	0.000635	Over-expressed
CORO1C	0	1.94175	0.970874	14.5631	0	ERFS	Cell_Movement	5	12q24.11	0.51	1.68e-10	3e-09	Over-expressed
CTDP1	0	9.70874	0	19.4175	1	ERFS	Chromatin_TF_Transcription	9	18q23	0.25	1.53e-06	1.13e-05	Over-expressed
CWC25	0	8.73786	0	4.85437	0	ERFS	RNA_Processing	10	17q12	0.13	0.000179	0.00074	Over-expressed
DCLRE1B	0	3.8835	0.970874	40.7767	0	ERFS	DNA_Replication_Repair	4	1p13.2	0.5	4.75e-09	6.22e-08	Over-expressed
DDX27	0	4.85437	0	1.94175	0	ERFS	RNA_Processing	10	20q13.13	0.19	2.53e-05	0.000132	Over-expressed
DEDD2	0	2.91262	2.91262	64.0777	0	ERFS	Cell_Survival	7	19q13.2	-0.33	0.000863	0.00291	Under-expressed
DHX16	1.94175	3.8835	0	6.79612	1.9	ERFS	RNA_Processing	10	6p21.33	0.23	7.82e-10	1.21e-08	Over-expressed
DMTF1	2.91262	18.4466	0	0	0	ERFS	Cell_Cycle	8	7q21.12	0.17	0.0198	0.0438	Over-expressed
DOCK1	0.970874	0	0.970874	29.1262	0	MIDAS	Cell_Movement	5	10q26.2	-0.31	0.000611	0.00216	Under-expressed
DTL	0	6.79612	0	5.82524	0	ERFS	DNA_Replication_Repair	4	1q32.3	3.57	4.65e-68	8.43e-65	Over-expressed
E2F2	0	3.8835	0	39.8058	0	ERFS	Chromatin_TF_Transcription	9	1p36.12	3.47	2.99e-51	9.17e-49	Over-expressed
E2F8	0	8.73786	0	23.301	0	ERFS	Chromatin_TF_Transcription	9	11p15.1	2.6	1.2e-40	2.24e-38	Over-expressed
EIF2A	0	1.94175	0	8.73786	0	ERFS	Protein_Translation	3	3q25.1	0.16	0.0155	0.0355	Over-expressed
EIF2AK3	0	5.82524	0	7.76699	0	ERFS	Protein_Translation	3	2p11.2	0.2	0.00533	0.0141	Over-expressed
EIF2D	0	7.76699	0	4.85437	0	ERFS	Protein_Translation	3	1q32.1	0.14	0.00727	0.0185	Over-expressed
EIF3I	0	3.8835	0	39.8058	0	ERFS	Protein_Translation	3	1p35.2	0.14	0.0184	0.0411	Over-expressed
EIF4A2	0.970874	1.94175	0.970874	10.6796	0	ERFS	Protein_Translation	3	3q27.3	-0.31	2.37e-07	2.13e-06	Under-expressed
EIF5A	0.970874	10.6796	0	2.91262	0	ERFS	Protein_Translation	3	17p13.1	0.4	8.59e-14	2.94e-12	Over-expressed
ERBB2	0	8.73786	0	4.85437	0	ERFS	GF_Signaling	12	17q12	0.19	0.0011	0.0036	Over-expressed
ERBB4	0	3.8835	0.970874	15.534	1	MIDAS	GF_Signaling	12	2q34	-0.81	6.5e-06	4.02e-05	Under-expressed
ETV6	3.8835	10.6796	0	6.79612	0	ERFS	Chromatin_TF_Transcription	9	12p13.2	0.34	1.96e-06	1.4e-05	Over-expressed
EXO1	0	7.76699	0.970874	9.70874	0	ERFS	DNA_Replication_Repair	4	1q43	3.51	8.82e-63	5.49e-60	Over-expressed
FAM111A	0	12.6214	0	6.79612	0	ERFS	DNA_Replication_Repair	4	11q12.1	0.58	4.71e-08	4.9e-07	Over-expressed
FAM49B	13.5922	19.4175	0	0.970874	0	ERFS	Cell_Movement	5	8q24.21	0.17	0.00696	0.0178	Over-expressed
FANCB	0	6.79612	2.91262	36.8932	1	MIDAS	DNA_Replication_Repair	4	Xp22.2	1.05	2.73e-18	1.84e-16	Over-expressed
FIGNL1	0	17.4757	0	0.970874	0	ERFS	DNA_Replication_Repair	4	7p12.2	0.5	6.25e-14	2.2e-12	Over-expressed
GTF2H4	1.94175	3.8835	0	6.79612	0	ERFS	DNA_Replication_Repair	4	6p21.33	0.3	2.36e-07	2.12e-06	Over-expressed
H2AFX	1.94175	16.5049	0	5.82524	0	ERFS	DNA_Replication_Repair	4	11q23.3	0.69	1.2e-14	4.85e-13	Over-expressed
HHIP	0	0.970874	1.94175	37.8641	0	MIDAS	Development_Regulation	13	4q31.21	-0.61	0.0169	0.0383	Under-expressed
HIPK2	2.91262	24.2718	0	0	0	ERFS	Cell_Survival	7	7q34	-0.38	0.000116	0.000501	Under-expressed
HLA-A	0	6	0	8	0	ERFS	Immune_Regulation	11	6p22.1	0.28	0.016	0.0365	Over-expressed
HMGB1	1.94175	1.94175	0.970874	37.8641	0	ERFS	DNA_Replication_Repair	4	13q12.3	0.16	0.000647	0.00227	Over-expressed
HNRNPH1	0	0.970874	0.970874	19.4175	0	ERFS	RNA_Processing	10	5q35.3	0.31	3.86e-08	4.09e-07	Over-expressed
HNRNPL	0	3.8835	0.970874	59.2233	0	ERFS	RNA_Processing	10	19q13.2	0.25	5.13e-10	8.2e-09	Over-expressed
HNRNPU	0.970874	7.76699	0.970874	8.73786	0	ERFS	RNA_Processing	10	1q44	0.17	3.24e-07	2.81e-06	Over-expressed
HSPA8	1.94175	17.4757	0	4.85437	0	ERFS	RNA_Processing	10	11q24.1	-0.13	0.0131	0.0307	Under-expressed
IFNAR2	0	6.79612	0	7.76699	0	ERFS	Immune_Regulation	11	21q22.11	0.38	1.68e-11	3.71e-10	Over-expressed
IFNGR2	0	5.82524	0	8.73786	0	ERFS	Immune_Regulation	11	21q22.11	0.31	2.18e-06	1.54e-05	Over-expressed
IKBKE	0	7.76699	0	4.85437	1	ERFS	Immune_Regulation	11	1q32.1	0.46	0.000241	0.000957	Over-expressed
INPP4B	0	1.94175	1.94175	35.9223	1	MIDAS	Cell_Survival	7	4q31.21	-0.83	7.76e-07	6.13e-06	Under-expressed
IVNS1ABP	0	6.79612	0	5.82524	0	ERFS	RNA_Processing	10	1q25.3	0.22	0.000527	0.0019	Over-expressed
KEAP1	2.91262	19.4175	0	4.85437	0	ERFS	Stress_Responses	1	19p13.2	0.16	0.00014	0.000594	Over-expressed
KPTN	0	1.94175	3.8835	67.9612	0	ERFS	Stress_Responses	1	19q13.32	0.22	0.00115	0.00374	Over-expressed
LARP1	0	0	0.970874	21.3592	0	ERFS	RNA_Processing	10	5q33.2	-0.14	0.00348	0.00976	Under-expressed
LIG3	0	8.73786	0.970874	3.8835	1.9	ERFS	DNA_Replication_Repair	4	17q12	0.34	3.38e-09	4.57e-08	Over-expressed
LIMD1	0	1.94175	1.94175	12.6214	0	ERFS	Chromatin_TF_Transcription	9	3p21.31	0.6	1.6e-05	8.9e-05	Over-expressed
LIN9	0	6.79612	0	9.70874	0	ERFS	Chromatin_TF_Transcription	9	1q42.12	0.73	1.61e-16	8.51e-15	Over-expressed
LOXL1	0	1.94175	0	19.4175	0	ERFS	Immune_Regulation	11	15q24.1	0.49	0.0119	0.0283	Over-expressed
LOXL2	0	12.6214	0	4.85437	0	ERFS	Immune_Regulation	11	8p21.3	0.77	4.37e-06	2.83e-05	Over-expressed
MAD1L1	0	14.5631	1.94175	2.91262	0	MIDAS	Cell_Cycle	8	7p22.3	0.4	7.3e-12	1.76e-10	Over-expressed
MAML2	1.94175	17.4757	0	1.94175	1	ERFS	Development_Regulation	13	11q21	0.39	0.0153	0.0352	Over-expressed
MAP3K1	0	0.970874	0	9.70874	1	ERFS	GF_Signaling	12	5q11.2	0.6	1.06e-07	1.02e-06	Over-expressed
MAP3K5	0	3.8835	1.94175	20.3883	1	ERFS	GF_Signaling	12	6q23.3	-0.83	2.8e-14	1.05e-12	Under-expressed
MAPK3	0	1.94175	0	7.76699	0	ERFS	GF_Signaling	12	16p11.2	-0.39	3.46e-14	1.28e-12	Under-expressed
MAPKAPK2	0	7.76699	0	4.85437	1	ERFS	Stress_Responses	1	1q32.1	0.18	0.00485	0.013	Over-expressed
MCM4	0	15.534	0	1.94175	0	ERFS	DNA_Replication_Repair	4	8q11.21	0.91	2.67e-18	1.81e-16	Over-expressed
MCM6	0	5.82524	0	8.73786	0	ERFS	DNA_Replication_Repair	4	2q21.3	0.87	1.12e-25	1.24e-23	Over-expressed
MCM9	0	3.8835	0.970874	19.4175	1	MIDAS	DNA_Replication_Repair	4	6q22.31	0.3	0.00207	0.00621	Over-expressed
MDC1	1.94175	3.8835	0	6.79612	1	ERFS	Cell_Cycle	8	6p21.33	0.25	8.67e-06	5.17e-05	Over-expressed
MDM4	0	6.79612	0	5.82524	0	ERFS	Cell_Survival	7	1q32.1	0.18	0.0129	0.0304	Over-expressed
MED12L	0	2.91262	0	7.76699	1	ERFS	Chromatin_TF_Transcription	9	3q25.1	-0.48	0.00365	0.0102	Under-expressed
MED18	0	3.8835	0	39.8058	0	ERFS	Chromatin_TF_Transcription	9	1p35.3	0.15	0.00897	0.0222	Over-expressed
MED20	0.970874	3.8835	0	6.79612	0	ERFS	Chromatin_TF_Transcription	9	6p21.1	0.41	1.99e-12	5.29e-11	Over-expressed
MED24	0	8.73786	0.970874	4.85437	0	ERFS	Chromatin_TF_Transcription	9	17q21.1	0.37	1.14e-20	9.84e-19	Over-expressed
MED29	0	3.8835	0.970874	59.2233	0	ERFS	Chromatin_TF_Transcription	9	19q13.2	-0.41	6.32e-12	1.53e-10	Under-expressed
MED7	0	0	0.970874	21.3592	0	ERFS	Chromatin_TF_Transcription	9	5q33.3	-0.13	0.0163	0.037	Under-expressed
METTL8	0	4.85437	0	10.6796	0	ERFS	RNA_Processing	10	2q31.1	0.1	0.0158	0.0361	Over-expressed
MFAP1	0	1.94175	0	18.4466	0	ERFS	RNA_Processing	10	15q15.3	0.1	0.00876	0.0217	Over-expressed
MGMT	0.970874	0	0.970874	29.1262	0	MIDAS	DNA_Replication_Repair	4	10q26.3	-0.58	0.00016	0.00067	Under-expressed
MMP16	1.94175	21.3592	0	2.91262	0	MIDAS	Cell_Movement	5	8q21.3	0.65	0.000282	0.0011	Over-expressed
MSH5	1.94175	3.8835	0	6.79612	0	ERFS	DNA_Replication_Repair	4	6p21.33	1.09	7.06e-13	2.05e-11	Over-expressed
MTA2	0.970874	13.5922	0	5.82524	1	ERFS	Chromatin_TF_Transcription	9	11q12.3	0.24	2.26e-07	2.04e-06	Over-expressed
MXI1	0	0.970874	0	24.2718	0	ERFS	Chromatin_TF_Transcription	9	10q25.2	-0.4	1.25e-09	1.85e-08	Under-expressed
MYC	13.5922	19.4175	0	0.970874	0	ERFS	Chromatin_TF_Transcription	9	8q24.21	0.78	3.55e-09	4.78e-08	Over-expressed
NDC80	0.970874	7.76699	0	17.4757	0	ERFS	Cell_Cycle	8	18p11.32	4.11	8.9e-66	8.87e-63	Over-expressed
NEK11	0	2.91262	0	7.76699	1	MIDAS	DNA_Replication_Repair	4	3q22.1	-0.37	0.00181	0.00555	Under-expressed
NEK2	0	6.79612	0	5.82524	0	ERFS	Cell_Cycle	8	1q32.3	3.45	7.37e-52	2.45e-49	Over-expressed
NEK7	0	6.79612	0	5.82524	0	ERFS	Cell_Cycle	8	1q31.3	-0.26	0.0004	0.00149	Under-expressed
NFKBIB	0	3.8835	0.970874	59.2233	0	ERFS	Immune_Regulation	11	19q13.2	-0.29	0.00174	0.00536	Under-expressed
NKIRAS2	0	8.73786	0.970874	4.85437	0	ERFS	Immune_Regulation	11	17q21.2	0.76	1.17e-28	1.44e-26	Over-expressed
NOTCH1	0.970874	12.6214	0	12.6214	13	ERFS	Development_Regulation	13	9q34.3	0.38	4.51e-05	0.00022	Over-expressed
NRARP	0.970874	14.5631	0	11.6505	0	ERFS	Development_Regulation	13	9q34.3	-0.32	0.00253	0.0074	Under-expressed
NRG3	0.970874	2.91262	0.970874	20.3883	0	MIDAS	GF_Signaling	12	10q23.1	-1.26	1.75e-17	1.08e-15	Under-expressed
NSMCE2	13.5922	19.4175	0	0.970874	0	ERFS	DNA_Replication_Repair	4	8q24.13	0.29	8.74e-08	8.59e-07	Over-expressed
NVL	0	6.79612	0	9.70874	0	ERFS	Protein_Translation	3	1q42.11	0.46	9.89e-17	5.4e-15	Over-expressed
PABPC1	6.79612	24.2718	0	0	1	ERFS	RNA_Processing	10	8q22.3	0.57	3.74e-09	5.01e-08	Over-expressed
PAK6	0.970874	1.94175	0	18.4466	1	ERFS	Cell_Survival	7	15q15.1	-0.67	0.00791	0.0199	Under-expressed
PAN2	1.94175	1.94175	0.970874	12.6214	0	ERFS	RNA_Processing	10	12q13.3	0.28	0.000431	0.0016	Over-expressed
PARP1	0	6.79612	0	9.70874	0	ERFS	DNA_Replication_Repair	4	1q42.12	0.12	0.00279	0.00803	Over-expressed
PBRM1	0.970874	1.94175	1.94175	11.6505	1	ERFS	Chromatin_TF_Transcription	9	3p21.1	0.28	2.33e-05	0.000123	Over-expressed
PDLIM4	0	0	0.970874	15.534	0	ERFS	Cell_Movement	5	5q31.1	-0.47	0.0131	0.0308	Under-expressed
PIK3C2B	0	6.79612	0	5.82524	0	ERFS	Cell_Survival	7	1q32.1	0.22	0.0196	0.0435	Over-expressed
PIK3R6	0.970874	10.6796	0	2.91262	0	ERFS	Cell_Survival	7	17p13.1	0.47	0.00367	0.0102	Over-expressed
PIM1	1.94175	3.8835	0	6.79612	0	ERFS	Cell_Survival	7	6p21.2	0.29	0.00909	0.0225	Over-expressed
PML	0	1.94175	0	19.4175	0	ERFS	Chromatin_TF_Transcription	9	15q24.1	0.19	0.00103	0.00342	Over-expressed
POLE2	0.970874	3.8835	0	15.534	0	ERFS	DNA_Replication_Repair	4	14q21.3	2.16	1.08e-34	1.73e-32	Over-expressed
POLR2A	0.970874	10.6796	0	2.91262	0	ERFS	Chromatin_TF_Transcription	9	17p13.1	0.19	0.00411	0.0113	Over-expressed
POLR2G	0.970874	13.5922	0	5.82524	0	ERFS	Chromatin_TF_Transcription	9	11q12.3	0.17	0.00277	0.00798	Over-expressed
PPP2R5A	0	6.79612	0	5.82524	0	ERFS	Cell_Cycle	8	1q32.3	-0.72	1.4e-10	2.54e-09	Under-expressed
PPP4C	0	1.94175	0	7.76699	0	ERFS	DNA_Replication_Repair	4	16p11.2	0.39	3.04e-09	4.15e-08	Over-expressed
PRC1	0	4.85437	0	18.4466	0	ERFS	Cell_Cycle	8	15q26.1	1.96	6.53e-41	1.26e-38	Over-expressed
PRDM5	0	1.94175	1.94175	33.0097	1	MIDAS	Chromatin_TF_Transcription	9	4q27	-0.63	2.4e-06	1.67e-05	Under-expressed
PRKCB	0	1.94175	0	7.76699	0	ERFS	Cell_Cycle	8	16p12.2-p12.1	-1.01	9.61e-07	7.42e-06	Under-expressed
PRKCE	0	6.79612	0	7.76699	0	ERFS	Cell_Cycle	8	2p21	-0.37	0.00307	0.00872	Under-expressed
PRKDC	0	15.534	0	1.94175	0	ERFS	DNA_Replication_Repair	4	8q11.21	0.24	0.000892	0.003	Over-expressed
PRMT5	2.91262	2.91262	0	10.6796	1	ERFS	DNA_Replication_Repair	4	14q11.2	0.23	1.1e-06	8.38e-06	Over-expressed
PRPF3	0	8.73786	0	1.94175	0	ERFS	RNA_Processing	10	1q21.2	0.16	0.0188	0.0419	Over-expressed
PRPF8	0	10.6796	0	4.85437	1	ERFS	RNA_Processing	10	17p13.3	0.14	0.00487	0.013	Over-expressed
PTPN1	0	4.85437	0	1.94175	0	ERFS	Protein_Translation	3	20q13.13	0.15	0.00141	0.00447	Over-expressed
PTPN12	1.94175	17.4757	0.970874	0.970874	0	ERFS	GF_Signaling	12	7q11.23	0.19	8.96e-05	0.000399	Over-expressed
PTRH2	3.8835	11.6505	0	2.91262	0	ERFS	Cell_Survival	7	17q23.1	0.3	6e-07	4.87e-06	Over-expressed
RAP1GDS1	0	1.94175	0	33.0097	1	MIDAS	Chromatin_TF_Transcription	9	4q23	-0.29	0.000101	0.000442	Under-expressed
RAPGEF5	0	17.4757	0	0.970874	0	ERFS	GF_Signaling	12	7p15.3	-0.58	0.00314	0.0089	Under-expressed
RBPJ	1.94175	5.82524	0.970874	21.3592	1	ERFS	Development_Regulation	13	4p15.2	0.45	1.14e-06	8.61e-06	Over-expressed
RFC4	0.970874	1.94175	0.970874	10.6796	1	ERFS	DNA_Replication_Repair	4	3q27.3	0.85	4.95e-26	5.55e-24	Over-expressed
RFFL	0	8.73786	0.970874	3.8835	0	ERFS	Cell_Survival	7	17q12	-0.17	0.0109	0.0262	Under-expressed
RNF43	2.91262	11.6505	0	2.91262	1	ERFS	Development_Regulation	13	17q22	-0.74	0.000455	0.00167	Under-expressed
RPA3	0	16.5049	0	0.970874	0	MIDAS	DNA_Replication_Repair	4	7p21.3	0.26	4.83e-05	0.000233	Over-expressed
RPL11	0	3.8835	0	39.8058	0	ERFS	Protein_Translation	3	1p36.11	0.36	0.000116	0.000501	Over-expressed
RPL23	0	8.73786	0	4.85437	0	ERFS	Protein_Translation	3	17q12	0.47	4.34e-07	3.66e-06	Over-expressed
RPL26	0.970874	10.6796	0	2.91262	0	ERFS	Protein_Translation	3	17p13.1	0.34	1.99e-05	0.000107	Over-expressed
RPL3	0.970874	3.8835	0	16.5049	0	ERFS	Protein_Translation	3	22q13.1	0.21	0.00666	0.0171	Over-expressed
RPL37	0	1.94175	0	5.82524	0	ERFS	Protein_Translation	3	5p13.1	0.33	3.64e-05	0.000182	Over-expressed
RPL41	1.94175	1.94175	0.970874	12.6214	0	ERFS	Protein_Translation	3	12q13	0.27	0.000225	0.000902	Over-expressed
RPL5	0	3.8835	0	40.7767	0	ERFS	Protein_Translation	3	1p22.1	0.29	0.00086	0.00291	Over-expressed
RPLP2	0	7.76699	1.94175	26.2136	0	ERFS	Protein_Translation	3	11p15.5	0.33	0.00121	0.0039	Over-expressed
RPS15A	0	1.94175	0	7.76699	0	ERFS	Protein_Translation	3	16p12.3	0.55	2.83e-10	4.8e-09	Over-expressed
RPS16	0	3.8835	0.970874	60.1942	0	ERFS	Protein_Translation	3	19q13.2	0.32	0.000716	0.00248	Over-expressed
RPS19	0	3.8835	2.91262	63.1068	0	ERFS	Protein_Translation	3	19q13.2	0.45	3.05e-05	0.000156	Over-expressed
RPS29	0.970874	3.8835	0	15.534	0	ERFS	Protein_Translation	3	14q21.3	0.43	8.16e-07	6.41e-06	Over-expressed
RPS3	0	16.5049	0	2.91262	0	ERFS	Protein_Translation	3	11q13.4	0.5	3.86e-08	4.09e-07	Over-expressed
RPS6KB1	3.8835	11.6505	0	2.91262	0	ERFS	Protein_Translation	3	17q23.1	0.17	0.000975	0.00324	Over-expressed
RPS6KB2	0	14.5631	0	3.8835	0	ERFS	Protein_Translation	3	11q13.2	0.25	0.000102	0.000449	Over-expressed
RRAS2	0	8.73786	0.970874	23.301	0	ERFS	GF_Signaling	12	11p15.2	-0.33	0.000273	0.00106	Under-expressed
RRP1B	0	6.79612	0	8.73786	0	ERFS	Cell_Survival	7	21q22.3	0.44	1.88e-15	8.7e-14	Over-expressed
RUNX3	0	3.8835	0	39.8058	0	ERFS	Chromatin_TF_Transcription	9	1p36.11	0.49	0.00178	0.00546	Over-expressed
SF1	0	13.5922	0	4.85437	0	ERFS	RNA_Processing	10	11q13.1	0.13	0.000503	0.00182	Over-expressed
SFPQ	0	3.8835	0	39.8058	0	ERFS	RNA_Processing	10	1p34.3	0.35	2.43e-12	6.34e-11	Over-expressed
SLX1B	0	1.94175	0	7.76699	0	ERFS	DNA_Replication_Repair	4	16p11.2	0.3	0.00132	0.00423	Over-expressed
SMC1A	0.970874	5.82524	0.970874	33.0097	0	ERFS	DNA_Replication_Repair	4	Xp11.22	0.35	6.73e-06	4.15e-05	Over-expressed
SMCHD1	0.970874	7.76699	0	17.4757	1	ERFS	DNA_Replication_Repair	4	18p11.32	0.2	0.00943	0.0232	Over-expressed
SMURF2	4.85437	10.6796	0	2.91262	0	ERFS	Cell_Movement	5	17q23.3-q24.1	0.19	0.0199	0.0439	Over-expressed
SNRPA	0	2.91262	1.94175	60.1942	0	ERFS	RNA_Processing	10	19q13.2	0.35	9.41e-08	9.17e-07	Over-expressed
SPAG5	0	6.79612	0.970874	3.8835	0	ERFS	Cell_Cycle	8	17q11.2	1.85	3.04e-34	4.73e-32	Over-expressed
SPIDR	0	15.534	0	1.94175	0	MIDAS	DNA_Replication_Repair	4	8q11.21	0.16	0.00453	0.0122	Over-expressed
SRSF1	2.91262	11.6505	0	2.91262	0	ERFS	RNA_Processing	10	17q22	0.27	7.37e-10	1.15e-08	Over-expressed
SRSF10	0	3.8835	0	39.8058	0	ERFS	RNA_Processing	10	1p36.11	0.18	0.000788	0.00269	Over-expressed
SRSF7	0	6.79612	0	7.76699	0	ERFS	RNA_Processing	10	2p22.1	0.18	1.52e-06	1.12e-05	Over-expressed
STK24	0.970874	0.970874	0.970874	34.9515	0	ERFS	Cell_Survival	7	13q32.2	-0.26	6.55e-07	5.26e-06	Under-expressed
TARBP2	0	1.94175	0.970874	14.5631	0	ERFS	RNA_Processing	10	12q13.13	0.45	5.47e-13	1.61e-11	Over-expressed
TARDBP	0	3.8835	0.970874	39.8058	0	ERFS	RNA_Processing	10	1p36.22	0.12	0.000239	0.000948	Over-expressed
TIAM1	0	5.82524	0	8.73786	1	MIDAS	Cell_Movement	5	21q22.11	-0.54	1.97e-12	5.28e-11	Under-expressed
TIMELESS	2.91262	1.94175	0.970874	12.6214	1.9	ERFS	DNA_Replication_Repair	4	12q13.3	1.63	2.13e-43	4.73e-41	Over-expressed
TIMP2	3.8835	14.5631	0	1.94175	0	ERFS	Angiogenesis	2	17q25.3	0.27	1.37e-05	7.78e-05	Over-expressed
TK1	4.85437	14.5631	0	1.94175	0	ERFS	Metabolism	6	17q25.3	3.03	1.08e-60	5.8e-58	Over-expressed
TLE3	0	2.91262	0	18.4466	0	ERFS	Chromatin_TF_Transcription	9	15q23	0.25	0.000197	0.000805	Over-expressed
TLE4	0.970874	11.6505	0	11.6505	1.9	ERFS	Chromatin_TF_Transcription	9	9q21.31	-0.44	2.2e-05	0.000117	Under-expressed
TMEM173	0	0.970874	0.970874	16.5049	0	ERFS	Immune_Regulation	11	5q31.2	0.38	0.000971	0.00323	Over-expressed
TNFAIP8	0	0.970874	0.970874	13.5922	0	ERFS	Cell_Survival	7	5q23.1	0.49	0.000211	0.000855	Over-expressed
TNFRSF10B	0	12.6214	0	4.85437	0	ERFS	Cell_Survival	7	8p21.3	0.43	0.00031	0.00119	Over-expressed
TOPBP1	0	2.91262	0	7.76699	0	ERFS	DNA_Replication_Repair	4	3q22.1	0.46	5.65e-12	1.38e-10	Over-expressed
TPX2	0	4.85437	0	0.970874	1	ERFS	Cell_Cycle	8	20q11.21	3.3	7.44e-64	5.3e-61	Over-expressed
TRAF2	0.970874	12.6214	0	12.6214	1	ERFS	Cell_Survival	7	9q34.3	0.34	2.9e-08	3.17e-07	Over-expressed
TRIM14	0.970874	12.6214	0	10.6796	0	ERFS	Immune_Regulation	11	9q22.33	0.42	0.000645	0.00226	Over-expressed
TRIO	0	1.94175	0	9.70874	0	ERFS	Cell_Movement	5	5p15.2	0.38	0.00124	0.00399	Over-expressed
TYK2	1.94175	19.4175	0	4.85437	1	ERFS	Immune_Regulation	11	19p13.2	0.14	0.0127	0.03	Over-expressed
UBE2B	0	0	0.970874	15.534	0	ERFS	DNA_Replication_Repair	4	5q31.1	-0.16	0.000213	0.000862	Under-expressed
USP22	0.970874	8.73786	0.970874	2.91262	0	ERFS	Chromatin_TF_Transcription	9	17p11.2	0.13	0.000402	0.0015	Over-expressed
USP3	0.970874	2.91262	0	17.4757	0	ERFS	Cell_Cycle	8	15q22.31	0.28	0.000522	0.00188	Over-expressed
USP36	3.8835	14.5631	0	1.94175	1	ERFS	RNA_Processing	10	17q25.3	0.2	9.01e-05	0.000401	Over-expressed
WBP4	1.94175	0	0.970874	40.7767	0	ERFS	RNA_Processing	10	13q14.11	-0.23	2.81e-07	2.48e-06	Under-expressed
WEE1	0	8.73786	0.970874	24.2718	0	ERFS	DNA_Replication_Repair	4	11p15.4	1.53	9.9e-30	1.25e-27	Over-expressed
WWOX	0	6.79612	0	4.85437	0	MIDAS	Cell_Survival	7	16q23.1-q23.2	-0.56	2.98e-15	1.33e-13	Under-expressed
XRCC4	0	1.94175	0	10.6796	0	MIDAS	DNA_Replication_Repair	4	5q14.2	0.29	3.61e-07	3.1e-06	Over-expressed
ZBTB38	0	1.94175	0	8.73786	1	ERFS	DNA_Replication_Repair	4	3q23	-0.32	1.37e-05	7.77e-05	Under-expressed
ZEB1	0.970874	16.5049	0.970874	4.85437	0	ERFS	Cell_Movement	5	10p11.22	0.52	8.98e-09	1.11e-07	Over-expressed
ZNRF3	0.970874	3.8835	0	15.534	0	ERFS	Development_Regulation	13	22q12.1	-0.48	8.54e-10	1.31e-08	Under-expressed
ZRANB3	0	5.82524	0	8.73786	0	MIDAS	DNA_Replication_Repair	4	2q21.3	0.23	0.00815	0.0204	Over-expressed

## Sheet: PAAD
Gene	Amplification	Gain	HomDel	HetLoss	Mutation	Function	Cluster	Cytoband	Log Ratio	p-Value	q-Value	Tendency
ACLY	0	22.7273	0	11.3636	0	Metabolism	6	17q21.2	-0.38	0.00124	0.00564	Under-expressed
ACTN4	15.9091	18.1818	0	9.09091	0	Cell_Movement	5	19q13.2	0.76	1.67e-06	3.21e-05	Over-expressed
ACTR3	0	18.1818	0	9.09091	0	Cell_Movement	5	2q14.1	0.4	0.00155	0.00677	Over-expressed
ADSL	0	11.3636	0	34.0909	0	Metabolism	6	22q13.1	0.33	0.000169	0.00116	Over-expressed
AGBL4	0	9.09091	0	27.2727	0	Immune_Regulation	11	1p33	-1.28	0.000232	0.0015	Under-expressed
AKT1	0	22.7273	0	20.4545	0	Cell_Survival	7	14q32.33	0.19	0.00972	0.0294	Over-expressed
AKT3	4.54545	27.2727	0	4.54545	0	DNA_Replication_Repair	4	1q43-q44	-0.99	3.48e-05	0.00034	Under-expressed
ALDOA	0	25	0	6.81818	0	Metabolism	6	16p11.2	0.77	5.12e-07	1.33e-05	Over-expressed
ANGPTL1	2.27273	31.8182	0	4.54545	0	Angiogenesis	2	1q25.2	-1.18	0.00477	0.0165	Under-expressed
ARHGAP24	2.27273	4.54545	0	20.4545	0	Cell_Movement	5	4q21.23-q21.3	-0.76	0.000107	0.00081	Under-expressed
ARHGAP6	0	4.54545	0	9.09091	0	Cell_Movement	5	Xp22.2	-0.7	0.00108	0.00507	Under-expressed
ARHGEF15	0	6.81818	0	56.8182	0	Cell_Movement	5	17p13.1	-0.8	0.000316	0.00191	Under-expressed
ATAD5	2.27273	18.1818	0	18.1818	0	DNA_Replication_Repair	4	17q11.2	0.64	1.81e-05	0.000204	Over-expressed
ATF6	2.27273	31.8182	0	4.54545	0	Stress_Responses	1	1q23.3	-0.26	0.0156	0.0429	Under-expressed
ATG16L1	0	15.9091	0	11.3636	0	Stress_Responses	1	2q37.1	0.36	0.000871	0.00425	Over-expressed
ATRX	0	2.27273	0	15.9091	0	DNA_Replication_Repair	4	Xq21.1	-0.55	0.000382	0.00221	Under-expressed
AURKB	0	6.81818	0	56.8182	0	Cell_Cycle	8	17p13.1	2.45	1.28e-14	4.3e-12	Over-expressed
BAG3	0	11.3636	0	25	0	Cell_Survival	7	10q26.11	0.58	0.00397	0.0143	Over-expressed
BBC3	2.27273	15.9091	0	20.4545	0	Cell_Survival	7	19q13.32	0.88	0.000233	0.00151	Over-expressed
BCL2	0	4.54545	2.27273	68.1818	0	Cell_Survival	7	18q21.33	-0.74	0.0052	0.0177	Under-expressed
BCL2L1	2.27273	34.0909	0	2.27273	0	Cell_Survival	7	20q11.21	0.57	3.32e-05	0.000328	Over-expressed
BCL3	2.27273	18.1818	0	15.9091	0	Chromatin_TF_Transcription	9	19q13.32	0.53	0.00506	0.0173	Over-expressed
BID	0	9.09091	0	31.8182	0	Cell_Survival	7	22q11.21	0.84	3.92e-10	3.66e-08	Over-expressed
BIRC5	2.27273	22.7273	0	20.4545	0	Cell_Survival	7	17q25.3	2.51	7.07e-16	3.6e-13	Over-expressed
BLM	6.81818	9.09091	0	25	0	DNA_Replication_Repair	4	15q26.1	1.43	2.94e-13	6.31e-11	Over-expressed
BMI1	0	13.6364	0	27.2727	0	DNA_Replication_Repair	4	10p12.2	-0.4	0.00018	0.00122	Under-expressed
BPTF	4.54545	22.7273	0	22.7273	4.65116	Chromatin_TF_Transcription	9	17q24.2	-0.5	6.17e-05	0.000531	Under-expressed
BUB1B	0	6.81818	0	34.0909	0	Cell_Cycle	8	15q15.1	1.79	6.99e-13	1.4e-10	Over-expressed
CAMKK1	0	4.54545	0	59.0909	0	Cell_Survival	7	17p13.2	-0.62	0.000443	0.0025	Under-expressed
CASC3	0	22.7273	0	11.3636	2.32558	RNA_Processing	10	17q21.1	-0.25	0.000704	0.00359	Under-expressed
CCDC88C	0	22.7273	0	20.4545	0	Development_Regulation	13	14q32.11-q32.12	0.7	0.00586	0.0195	Over-expressed
CCND2	9.09091	20.4545	0	18.1818	0	Cell_Cycle	8	12p13.32	-0.71	0.0088	0.0271	Under-expressed
CDK2	0	18.1818	0	25	0	Cell_Cycle	8	12q13.2	0.59	7.92e-05	0.000645	Over-expressed
CDKN2D	0	2.27273	0	34.0909	0	Cell_Cycle	8	19p13.2	0.36	0.0107	0.0318	Over-expressed
CELF2	2.27273	11.3636	0	29.5455	0	RNA_Processing	10	10p14	-0.84	0.00455	0.0159	Under-expressed
CENPM	0	11.3636	0	36.3636	0	Cell_Cycle	8	22q13.2	2.03	2.66e-14	7.97e-12	Over-expressed
CIB1	9.09091	9.09091	0	25	0	Cell_Survival	7	15q26.1	0.87	2.85e-07	8.34e-06	Over-expressed
CITED2	2.27273	2.27273	0	52.2727	0	Chromatin_TF_Transcription	9	6q24.1	-0.76	0.000252	0.0016	Under-expressed
CNOT6L	2.27273	4.54545	0	22.7273	0	RNA_Processing	10	4q21.1	-0.46	0.000229	0.00149	Under-expressed
CRADD	0	9.09091	0	36.3636	0	Cell_Survival	7	12q22	-0.52	8.15e-06	0.000111	Under-expressed
DCLRE1B	0	9.09091	0	22.7273	0	DNA_Replication_Repair	4	1p13.2	0.39	0.00304	0.0115	Over-expressed
DDX27	0	36.3636	0	4.54545	0	RNA_Processing	10	20q13.13	0.44	2.29e-09	1.69e-07	Over-expressed
DDX6	0	18.1818	0	20.4545	0	RNA_Processing	10	11q23.3	-0.2	0.00887	0.0273	Under-expressed
DMTF1	2.27273	34.0909	0	4.54545	0	Cell_Cycle	8	7q21.12	-0.38	0.00314	0.0118	Under-expressed
DOCK1	0	11.3636	0	27.2727	0	Cell_Movement	5	10q26.2	-0.36	0.0103	0.0309	Under-expressed
DOCK10	4.54545	13.6364	0	4.54545	0	Cell_Movement	5	2q36.2	-1.12	0.000319	0.00192	Under-expressed
DTL	2.27273	27.2727	0	6.81818	0	DNA_Replication_Repair	4	1q32.3	1.68	6.79e-11	7.62e-09	Over-expressed
E2F2	0	4.54545	0	34.0909	0	Chromatin_TF_Transcription	9	1p36.12	1.87	1.83e-14	5.73e-12	Over-expressed
E2F8	0	13.6364	0	20.4545	2.32558	Chromatin_TF_Transcription	9	11p15.1	1.78	1.07e-07	3.89e-06	Over-expressed
EIF3I	0	11.3636	0	25	0	Protein_Translation	3	1p35.2	0.54	1.24e-08	7.05e-07	Over-expressed
EIF3K	15.9091	18.1818	0	9.09091	0	Protein_Translation	3	19q13.2	0.38	0.000639	0.00333	Over-expressed
EIF4A2	0	29.5455	0	9.09091	0	Protein_Translation	3	3q27.3	-0.31	0.00392	0.0141	Under-expressed
EIF5A	2.27273	4.54545	0	56.8182	0	Protein_Translation	3	17p13.1	0.52	4.22e-06	6.67e-05	Over-expressed
ERBB2	4.54545	22.7273	0	11.3636	0	GF_Signaling	12	17q12	0.86	0.000986	0.00471	Over-expressed
ERBB4	2.27273	15.9091	0	9.09091	0	GF_Signaling	12	2q34	-0.91	0.00326	0.0122	Under-expressed
ETV6	6.81818	18.1818	0	18.1818	2.32558	Chromatin_TF_Transcription	9	12p13.2	0.39	0.000201	0.00133	Over-expressed
EVI5	0	9.09091	0	25	0	Cell_Cycle	8	1p22.1	-0.39	0.000831	0.00409	Under-expressed
EXO1	4.54545	27.2727	0	4.54545	0	DNA_Replication_Repair	4	1q43	2.08	2.93e-13	6.31e-11	Over-expressed
FAM49B	15.9091	40.9091	0	6.81818	0	Cell_Movement	5	8q24.21	0.44	0.00115	0.00531	Over-expressed
FANCB	0	4.54545	0	9.09091	0	DNA_Replication_Repair	4	Xp22.2	1.22	6.73e-12	9.78e-10	Over-expressed
FBXL7	0	25	0	11.3636	0	Cell_Movement	5	5p15.1	-0.61	0.0121	0.0353	Under-expressed
FOXN3	0	22.7273	0	20.4545	0	Cell_Movement	5	14q31.3-q32.11	-0.39	0.00665	0.0216	Under-expressed
FXYD5	9.09091	22.7273	0	11.3636	0	Cell_Movement	5	19q13.12	0.79	0.00129	0.00585	Over-expressed
GTF2H4	0	6.81818	0	38.6364	0	DNA_Replication_Repair	4	6p21.33	0.23	0.0113	0.0333	Over-expressed
H2AFX	0	18.1818	0	20.4545	0	DNA_Replication_Repair	4	11q23.3	1.2	4.97e-12	7.41e-10	Over-expressed
HDAC1	0	11.3636	0	25	0	Chromatin_TF_Transcription	9	1p35.2-p35.1	0.38	0.000161	0.00112	Over-expressed
HHAT	2.27273	27.2727	0	6.81818	0	Development_Regulation	13	1q32.2	-0.35	0.0105	0.0314	Under-expressed
HIPK2	2.27273	29.5455	0	6.81818	0	Cell_Survival	7	7q34	-0.77	7.48e-05	0.000617	Under-expressed
HLA-A	0	7	0	41	0	Immune_Regulation	11	6p22.1	0.34	0.00834	0.0259	Over-expressed
HMGB1	0	13.6364	0	22.7273	0	DNA_Replication_Repair	4	13q12.3	0.17	0.0113	0.0333	Over-expressed
HNRNPL	15.9091	18.1818	0	9.09091	0	RNA_Processing	10	19q13.2	0.31	9.09e-09	5.54e-07	Over-expressed
HNRNPU	4.54545	29.5455	0	4.54545	0	RNA_Processing	10	1q44	0.13	0.0117	0.0342	Over-expressed
IER3	0	6.81818	0	38.6364	0	Cell_Survival	7	6p21.33	0.73	0.00614	0.0203	Over-expressed
IKBKE	2.27273	27.2727	0	6.81818	0	Immune_Regulation	11	1q32.1	0.69	0.000184	0.00124	Over-expressed
JAK2	2.27273	11.3636	2.27273	47.7273	0	Immune_Regulation	11	9p24.1	-0.54	0.00129	0.00583	Under-expressed
KHDRBS2	0	6.81818	0	45.4545	2.32558	RNA_Processing	10	6q11.1	-0.95	0.00861	0.0266	Under-expressed
KSR1	2.27273	20.4545	0	18.1818	0	GF_Signaling	12	17q11.2	-0.47	0.000477	0.00266	Under-expressed
LIN9	2.27273	29.5455	0	4.54545	0	Chromatin_TF_Transcription	9	1q42.12	0.57	0.000298	0.00183	Over-expressed
LOXL2	0	20.4545	2.27273	40.9091	0	Immune_Regulation	11	8p21.3	0.67	0.0178	0.0477	Over-expressed
MAD1L1	4.54545	31.8182	0	2.27273	0	Cell_Cycle	8	7p22.3	0.57	5.12e-05	0.000459	Over-expressed
MAPK3	0	25	0	6.81818	0	GF_Signaling	12	16p11.2	0.3	0.008	0.0251	Over-expressed
MCM4	2.27273	34.0909	0	15.9091	0	DNA_Replication_Repair	4	8q11.21	1.08	2.74e-09	2.01e-07	Over-expressed
MCM6	0	18.1818	0	9.09091	2.32558	DNA_Replication_Repair	4	2q21.3	0.81	1.57e-09	1.23e-07	Over-expressed
MGMT	0	11.3636	2.27273	25	0	DNA_Replication_Repair	4	10q26.3	0.54	0.00514	0.0175	Over-expressed
MKNK2	0	2.27273	0	38.6364	0	Protein_Translation	3	19p13.3	0.28	0.013	0.0372	Over-expressed
MMP14	0	22.7273	0	22.7273	0	Cell_Movement	5	14q11.2	0.95	0.00143	0.00637	Over-expressed
MMP16	0	50	0	9.09091	0	Cell_Movement	5	8q21.3	-1.15	0.000304	0.00186	Under-expressed
MTA2	0	13.6364	0	15.9091	0	Chromatin_TF_Transcription	9	11q12.3	0.29	1.13e-05	0.000142	Over-expressed
NAT10	2.27273	11.3636	0	15.9091	0	RNA_Processing	10	11p13	0.35	1.17e-05	0.000146	Over-expressed
NDC80	6.81818	13.6364	0	34.0909	0	Cell_Cycle	8	18p11.32	1.65	1.68e-10	1.73e-08	Over-expressed
NEDD8	0	22.7273	0	20.4545	0	Chromatin_TF_Transcription	9	14q12	0.24	0.00834	0.0259	Over-expressed
NEK2	2.27273	29.5455	0	6.81818	0	Cell_Cycle	8	1q32.3	2.25	1.17e-11	1.57e-09	Over-expressed
NF1	2.27273	20.4545	0	15.9091	0	GF_Signaling	12	17q11.2	-0.27	0.0123	0.0358	Under-expressed
NFKBIB	15.9091	18.1818	0	9.09091	0	Immune_Regulation	11	19q13.2	0.68	2.03e-07	6.42e-06	Over-expressed
NKIRAS2	0	22.7273	0	11.3636	0	Immune_Regulation	11	17q21.2	0.33	1.24e-06	2.54e-05	Over-expressed
NRARP	0	9.09091	0	20.4545	0	Development_Regulation	13	9q34.3	0.49	0.00478	0.0165	Over-expressed
NRG3	2.27273	9.09091	0	25	0	GF_Signaling	12	10q23.1	-1.17	0.0112	0.0331	Under-expressed
NSMCE2	18.1818	38.6364	0	6.81818	0	DNA_Replication_Repair	4	8q24.13	0.45	5.1e-05	0.000458	Over-expressed
NVL	2.27273	29.5455	0	4.54545	0	Protein_Translation	3	1q42.11	0.22	0.00177	0.0075	Over-expressed
PABPC1	2.27273	50	0	6.81818	0	RNA_Processing	10	8q22.3	0.52	0.000127	0.000922	Over-expressed
PAK4	15.9091	18.1818	0	9.09091	0	Cell_Movement	5	19q13.2	0.47	0.00466	0.0162	Over-expressed
PAN2	0	18.1818	0	25	0	RNA_Processing	10	12q13.3	-0.4	0.00395	0.0142	Under-expressed
PARP1	2.27273	29.5455	0	4.54545	0	DNA_Replication_Repair	4	1q42.12	0.23	0.0147	0.0411	Over-expressed
PBRM1	0	9.09091	2.27273	29.5455	2.32558	Chromatin_TF_Transcription	9	3p21.1	-0.26	0.0179	0.048	Under-expressed
PDCD4	0	11.3636	0	25	0	Protein_Translation	3	10q25.2	-0.59	3.05e-05	0.000308	Under-expressed
PHLPP1	0	4.54545	2.27273	68.1818	2.32558	Cell_Survival	7	18q21.33	-0.29	0.018	0.0481	Under-expressed
PIK3C3	0	9.09091	2.27273	65.9091	0	Cell_Survival	7	18q12.3	-0.32	0.00032	0.00193	Under-expressed
PML	4.54545	11.3636	0	29.5455	0	Chromatin_TF_Transcription	9	15q24.1	0.47	0.00078	0.00389	Over-expressed
PNKP	0	20.4545	0	18.1818	0	DNA_Replication_Repair	4	19q13.33	0.52	0.000121	0.000887	Over-expressed
POLD4	2.27273	18.1818	0	13.6364	0	DNA_Replication_Repair	4	11q13.2	0.93	4.87e-08	2.18e-06	Over-expressed
POLE2	0	22.7273	0	15.9091	0	DNA_Replication_Repair	4	14q21.3	1.47	4.41e-12	6.76e-10	Over-expressed
POLK	2.27273	6.81818	0	34.0909	0	DNA_Replication_Repair	4	5q13.3	-0.69	1.71e-07	5.6e-06	Under-expressed
POLR2A	0	6.81818	0	56.8182	0	Chromatin_TF_Transcription	9	17p13.1	-0.24	0.0139	0.0393	Under-expressed
POLR2G	0	13.6364	0	15.9091	0	Chromatin_TF_Transcription	9	11q12.3	0.33	0.00035	0.00207	Over-expressed
PPP4C	0	25	0	6.81818	0	DNA_Replication_Repair	4	16p11.2	0.76	1.86e-11	2.43e-09	Over-expressed
PRC1	6.81818	9.09091	0	25	0	Cell_Cycle	8	15q26.1	1.58	4.84e-15	1.74e-12	Over-expressed
PRDM5	0	4.54545	0	25	2.32558	Chromatin_TF_Transcription	9	4q27	-0.85	0.000295	0.00181	Under-expressed
PRKCE	0	11.3636	2.27273	13.6364	0	Cell_Cycle	8	2p21	-0.82	1.73e-06	3.3e-05	Under-expressed
PRPF19	0	13.6364	0	15.9091	0	RNA_Processing	10	11q12.2	0.19	0.00613	0.0202	Over-expressed
PRPF3	2.27273	34.0909	0	2.27273	0	RNA_Processing	10	1q21.2	0.26	0.0105	0.0314	Over-expressed
PRPF8	0	4.54545	0	59.0909	2.32558	RNA_Processing	10	17p13.3	-0.39	0.000683	0.00351	Under-expressed
PSENEN	9.09091	22.7273	0	11.3636	0	Development_Regulation	13	19q13.12	0.49	9.65e-05	0.000751	Over-expressed
PSMB8	2.27273	6.81818	0	38.6364	0	Immune_Regulation	11	6p21.32	0.69	4.93e-05	0.000448	Over-expressed
PSMB9	2.27273	6.81818	0	38.6364	0	Immune_Regulation	11	6p21.32	0.92	0.000155	0.00108	Over-expressed
PTEN	0	9.09091	2.27273	25	0	Cell_Survival	7	10q23.31	-0.26	0.00994	0.03	Under-expressed
PTP4A2	0	11.3636	0	25	2.32558	Cell_Cycle	8	1p35.2	0.32	0.0045	0.0158	Over-expressed
PTRH2	4.54545	13.6364	0	31.8182	0	Cell_Survival	7	17q23.1	0.39	0.00226	0.00912	Over-expressed
RAPGEF5	2.27273	29.5455	0	4.54545	0	GF_Signaling	12	7p15.3	-0.48	0.00659	0.0214	Under-expressed
RBM17	2.27273	11.3636	0	29.5455	0	RNA_Processing	10	10p15.1	0.2	0.00776	0.0245	Over-expressed
RBM5	0	6.81818	0	34.0909	0	RNA_Processing	10	3p21.31	-0.32	0.00311	0.0117	Under-expressed
RFC4	0	29.5455	0	9.09091	0	DNA_Replication_Repair	4	3q27.3	1.02	9.03e-18	8.93e-15	Over-expressed
RHOG	0	11.3636	0	20.4545	0	Cell_Movement	5	11p15.4	0.4	0.000986	0.00471	Over-expressed
RNF34	0	9.09091	0	34.0909	0	Cell_Survival	7	12q24.31	-0.21	0.00377	0.0137	Under-expressed
RNF41	0	18.1818	0	25	0	Cell_Survival	7	12q13.3	-0.37	1.7e-05	0.000195	Under-expressed
RPA3	0	31.8182	0	2.27273	0	DNA_Replication_Repair	4	7p21.3	0.77	3.56e-12	5.64e-10	Over-expressed
RPL11	0	4.54545	0	34.0909	0	Protein_Translation	3	1p36.11	0.26	0.0154	0.0426	Over-expressed
RPL23	0	22.7273	0	11.3636	0	Protein_Translation	3	17q12	0.33	0.00984	0.0297	Over-expressed
RPL37	2.27273	18.1818	0	11.3636	0	Protein_Translation	3	5p13.1	0.63	6.66e-05	0.000563	Over-expressed
RPLP2	0	13.6364	0	22.7273	0	Protein_Translation	3	11p15.5	0.68	9.54e-05	0.000744	Over-expressed
RPS15A	0	25	0	9.09091	0	Protein_Translation	3	16p12.3	0.47	0.000815	0.00402	Over-expressed
RPS16	15.9091	18.1818	0	9.09091	0	Protein_Translation	3	19q13.2	0.64	1.77e-06	3.35e-05	Over-expressed
RPS19	0	18.1818	0	18.1818	0	Protein_Translation	3	19q13.2	0.72	2.7e-05	0.000278	Over-expressed
RPS29	0	22.7273	0	15.9091	0	Protein_Translation	3	14q21.3	0.4	0.00365	0.0133	Over-expressed
RPS3	0	15.9091	0	18.1818	0	Protein_Translation	3	11q13.4	0.36	0.00346	0.0127	Over-expressed
RPS6KA1	0	4.54545	0	38.6364	2.32558	Protein_Translation	3	1p36.11	0.54	3.2e-05	0.00032	Over-expressed
RPS6KB2	2.27273	18.1818	0	13.6364	2.32558	Protein_Translation	3	11q13.2	0.53	8.94e-08	3.41e-06	Over-expressed
RRAS2	2.27273	11.3636	0	20.4545	0	GF_Signaling	12	11p15.2	0.39	0.0186	0.0496	Over-expressed
SETD2	0	6.81818	0	34.0909	0	Chromatin_TF_Transcription	9	3p21.31	-0.27	0.00358	0.0131	Under-expressed
SLX1B	0	25	0	6.81818	0	DNA_Replication_Repair	4	16p11.2	0.77	1.62e-05	0.000188	Over-expressed
SMAD2	0	6.81818	2.27273	68.1818	0	Chromatin_TF_Transcription	9	18q21.1	-0.25	0.00062	0.00326	Under-expressed
SMAD3	4.54545	11.3636	0	29.5455	2.32558	Chromatin_TF_Transcription	9	15q22.33	0.52	0.0132	0.0377	Over-expressed
SMARCC2	0	18.1818	0	25	0	Chromatin_TF_Transcription	9	12q13.2	-0.3	0.00024	0.00154	Under-expressed
SMARCD2	4.54545	25	0	22.7273	0	Chromatin_TF_Transcription	9	17q23.3	0.36	0.00072	0.00366	Over-expressed
SNRPA	2.27273	18.1818	0	15.9091	0	RNA_Processing	10	19q13.2	0.63	8.91e-09	5.47e-07	Over-expressed
SPAG5	2.27273	20.4545	0	13.6364	0	Cell_Cycle	8	17q11.2	1.55	1.14e-18	2.18e-15	Over-expressed
SPATA13	0	13.6364	0	22.7273	0	Cell_Movement	5	13q12.12	-0.97	0.000305	0.00186	Under-expressed
STAT5B	0	22.7273	0	11.3636	0	Immune_Regulation	11	17q21.2	-0.66	2.74e-08	1.35e-06	Under-expressed
STK24	0	20.4545	0	25	0	Cell_Survival	7	13q32.2	0.31	0.000991	0.00473	Over-expressed
TAOK3	0	9.09091	0	36.3636	0	Stress_Responses	1	12q24.23	-0.28	0.0104	0.0312	Under-expressed
TAP1	2.27273	6.81818	0	38.6364	0	Immune_Regulation	11	6p21.32	0.87	5.92e-06	8.64e-05	Over-expressed
TAP2	2.27273	6.81818	0	38.6364	0	Immune_Regulation	11	6p21.32	0.51	0.000808	0.00399	Over-expressed
TARDBP	0	9.09091	0	31.8182	0	RNA_Processing	10	1p36.22	0.12	0.00426	0.0151	Over-expressed
TIAM1	0	2.27273	0	36.3636	0	Cell_Movement	5	21q22.11	-1.16	9.91e-05	0.000764	Under-expressed
TIMELESS	0	18.1818	0	25	0	DNA_Replication_Repair	4	12q13.3	0.46	0.000395	0.00227	Over-expressed
TINF2	0	22.7273	0	20.4545	0	DNA_Replication_Repair	4	14q12	-0.15	0.0105	0.0312	Under-expressed
TK1	2.27273	22.7273	0	20.4545	0	Metabolism	6	17q25.3	2.48	2.15e-16	1.33e-13	Over-expressed
TLE3	4.54545	11.3636	0	29.5455	0	Chromatin_TF_Transcription	9	15q23	0.43	0.00104	0.00494	Over-expressed
TLE4	0	9.09091	0	20.4545	0	Chromatin_TF_Transcription	9	9q21.31	-0.46	0.00794	0.0249	Under-expressed
TMBIM4	0	18.1818	0	25	0	Cell_Survival	7	12q14.3	-0.31	0.000223	0.00145	Under-expressed
TNFAIP8	0	9.09091	0	20.4545	0	Cell_Survival	7	5q23.1	0.62	0.0133	0.0381	Over-expressed
TNFRSF10B	0	18.1818	2.27273	43.1818	0	Cell_Survival	7	8p21.3	0.7	0.00219	0.0089	Over-expressed
TNIP1	2.27273	11.3636	0	25	0	Immune_Regulation	11	5q33.1	0.42	1.68e-05	0.000192	Over-expressed
TNRC6A	0	25	0	9.09091	0	RNA_Processing	10	16p12.1	-0.41	2.13e-05	0.000233	Under-expressed
TNRC6B	0	11.3636	0	34.0909	0	RNA_Processing	10	22q13.1	-0.38	0.000367	0.00214	Under-expressed
TNRC6C	2.27273	22.7273	0	20.4545	2.32558	RNA_Processing	10	17q25.3	-0.77	1.15e-07	4.12e-06	Under-expressed
TOPBP1	0	25	0	9.09091	0	DNA_Replication_Repair	4	3q22.1	0.35	0.00023	0.00149	Over-expressed
TP53BP1	0	6.81818	0	34.0909	0	DNA_Replication_Repair	4	15q15.3	-0.31	0.00426	0.0151	Under-expressed
TPX2	2.27273	34.0909	0	2.27273	0	Cell_Cycle	8	20q11.21	2.38	2.45e-15	9.88e-13	Over-expressed
TRAF2	0	9.09091	0	20.4545	0	Cell_Survival	7	9q34.3	0.58	1.12e-07	4.04e-06	Over-expressed
TRIM14	0	6.81818	0	20.4545	0	Immune_Regulation	11	9q22.33	0.37	0.0117	0.0342	Over-expressed
UBE2B	2.27273	6.81818	2.27273	25	0	DNA_Replication_Repair	4	5q31.1	-0.2	0.00535	0.0181	Under-expressed
UPRT	0	2.27273	0	15.9091	0	Metabolism	6	Xq13.3	-0.41	6.04e-07	1.49e-05	Under-expressed
USP22	0	6.81818	0	50	0	Chromatin_TF_Transcription	9	17p11.2	-0.4	0.00115	0.00531	Under-expressed
WBP4	0	13.6364	0	25	0	RNA_Processing	10	13q14.11	-0.45	6.26e-07	1.52e-05	Under-expressed
WWOX	0	18.1818	0	25	0	Cell_Survival	7	16q23.1-q23.2	-0.51	0.000117	0.000867	Under-expressed
ZEB1	0	11.3636	0	25	2.32558	Cell_Movement	5	10p11.22	-0.82	0.000294	0.00181	Under-expressed

## Sheet: UCEC
Gene	Amplification	Gain	HomDel	HetLoss	Mutation	Function	Cluster	Cytoband	Log Ratio	p-Value	q-Value	Tendency
ABCC2	0.757576	15.1515	0.757576	29.5455	17.5573	Stress_Responses	1	10q24.2	-0.69	0.00016	0.00049	Under-expressed
ABCF1	3.0303	27.2727	0	3.78788	6.10687	Protein_Translation	3	6p21.33	0.69	3.73e-28	3.07e-26	Over-expressed
ABI3	0.757576	14.3939	0.757576	34.0909	3.81679	Cell_Movement	5	17q21.32	-0.34	0.00809	0.017	Under-expressed
ACACA	3.05344	12.9771	0.763359	38.9313	13.7405	Metabolism	6	17q12	0.25	0.00135	0.00339	Over-expressed
ACLY	1.51515	11.3636	0.757576	40.1515	7.63359	Metabolism	6	17q21.2	-0.24	0.00268	0.00634	Under-expressed
ACTR3	5.30303	23.4848	0	7.57576	3.81679	Cell_Movement	5	2q14.1	0.3	1.4e-05	5.3e-05	Over-expressed
ADSL	1.51515	10.6061	0.757576	40.1515	4.58015	Metabolism	6	22q13.1	0.38	5.78e-10	4.62e-09	Over-expressed
AKT1S1	3.0303	17.4242	0	20.4545	2.29008	Protein_Translation	3	19q13.33	0.22	0.000823	0.00217	Over-expressed
AKT3	6.10687	38.1679	0	3.81679	9.16031	DNA_Replication_Repair	4	1q43-q44	-0.54	0.000294	0.00085	Under-expressed
ALDOA	2.27273	15.1515	0	23.4848	3.81679	Metabolism	6	16p11.2	0.55	2.66e-12	3.12e-11	Over-expressed
ARHGAP15	0	24.2424	0	9.09091	6.87023	Cell_Movement	5	2q22.2-q22.3	-0.61	0.000377	0.00107	Under-expressed
ARHGAP17	1.51515	15.1515	0.757576	25.7576	9.92366	Cell_Movement	5	16p12.1	-0.27	8.34e-06	3.28e-05	Under-expressed
ARHGAP26	0.757576	8.33333	0	30.303	7.63359	Cell_Movement	5	5q31.3	-1.25	6.31e-19	2.1e-17	Under-expressed
ARHGAP6	0.763359	16.7939	0.763359	24.4275	9.16031	Cell_Movement	5	Xp22.2	-0.41	0.0216	0.0408	Under-expressed
ARHGEF15	0.757576	9.84848	0.757576	46.9697	9.16031	Cell_Movement	5	17p13.1	-0.78	4.03e-11	3.93e-10	Under-expressed
ATAD5	3.0303	9.84848	0	40.1515	12.2137	DNA_Replication_Repair	4	17q11.2	0.95	6.05e-12	6.67e-11	Over-expressed
ATF5	3.0303	17.4242	0	20.4545	3.81679	Stress_Responses	1	19q13.33	0.68	2e-10	1.75e-09	Over-expressed
ATF6	5.30303	42.4242	0	0.757576	11.4504	Stress_Responses	1	1q23.3	-0.2	0.0156	0.0305	Under-expressed
ATRX	0	13.6364	0.757576	22.7273	18.3206	DNA_Replication_Repair	4	Xq21.1	-0.49	5.19e-08	2.99e-07	Under-expressed
AURKB	0.757576	8.33333	0.757576	48.4848	1.52672	Cell_Cycle	8	17p13.1	2.09	1.61e-62	1.99e-59	Over-expressed
BAG3	0.757576	19.697	0	24.2424	5.34351	Cell_Survival	7	10q26.11	-0.23	0.0128	0.0256	Under-expressed
BAP1	3.78788	14.3939	0.757576	23.4848	4.58015	Cell_Survival	7	3p21.1	0.34	1.34e-10	1.2e-09	Over-expressed
BBC3	2.27273	18.1818	0.757576	18.1818	1.52672	Cell_Survival	7	19q13.32	-0.43	0.000166	0.000507	Under-expressed
BCL2	1.51515	7.57576	1.51515	33.3333	0.763359	Cell_Survival	7	18q21.33	-0.86	9.51e-08	5.22e-07	Under-expressed
BCL2L1	11.3636	43.1818	0	0.757576	3.81679	Cell_Survival	7	20q11.21	0.17	0.0197	0.0377	Over-expressed
BCL3	4.54545	21.9697	0.757576	13.6364	1.52672	Chromatin_TF_Transcription	9	19q13.32	-0.42	0.000181	0.00055	Under-expressed
BID	1.51515	15.9091	0	32.5758	3.05344	Cell_Survival	7	22q11.21	0.32	4.47e-05	0.000154	Over-expressed
BIRC5	3.0303	23.4848	0	20.4545	0	Cell_Survival	7	17q25.3	2.12	6.31e-49	2.19e-46	Over-expressed
BLM	3.0303	9.09091	0	30.303	9.92366	DNA_Replication_Repair	4	15q26.1	1.29	4.87e-36	7.2e-34	Over-expressed
BMI1	1.51515	23.4848	0	13.6364	2.29008	DNA_Replication_Repair	4	10p12.2	-0.34	0.00141	0.00353	Under-expressed
BUB1B	0.757576	4.54545	0.757576	45.4545	8.39695	Cell_Cycle	8	15q15.1	1.52	8.27e-33	9.64e-31	Over-expressed
CASC3	4.54545	13.6364	0.757576	33.3333	4.58015	RNA_Processing	10	17q21.1	-0.16	0.00758	0.0161	Under-expressed
CCDC88C	0.757576	16.6667	0.757576	19.697	15.2672	Development_Regulation	13	14q32.11-q32.12	-0.42	2.31e-06	1.01e-05	Under-expressed
CCND2	3.0303	25.7576	0	12.1212	5.34351	Cell_Cycle	8	12p13.32	-0.67	0.000244	0.000717	Under-expressed
CCND3	4.54545	25.7576	0	2.27273	0.763359	Cell_Cycle	8	6p21.1	0.31	2.63e-05	9.45e-05	Over-expressed
CDC73	3.81679	37.4046	0	8.39695	9.92366	RNA_Processing	10	1q31.2	-0.21	0.021	0.0398	Under-expressed
CDK2	4.54545	21.9697	0	11.3636	2.29008	Cell_Cycle	8	12q13.2	0.68	1.15e-14	1.95e-13	Over-expressed
CDKN1B	2.27273	21.9697	0	18.9394	4.58015	Cell_Cycle	8	12p13.1	0.73	1.3e-08	8.27e-08	Over-expressed
CDKN2D	10.6061	18.9394	0	21.9697	0.763359	Cell_Cycle	8	19p13.2	0.82	1.31e-13	1.87e-12	Over-expressed
CELF2	1.51515	24.2424	0	14.3939	6.10687	RNA_Processing	10	10p14	-1.13	2.57e-10	2.21e-09	Under-expressed
CENPM	0	10.6061	1.51515	42.4242	2.29008	Cell_Cycle	8	22q13.2	1.13	5.72e-22	2.77e-20	Over-expressed
CIB1	1.51515	9.09091	0	28.0303	1.52672	Cell_Survival	7	15q26.1	-0.43	1.29e-05	4.9e-05	Under-expressed
CIC	3.78788	19.697	0.757576	15.9091	11.4504	GF_Signaling	12	19q13.2	0.31	4.17e-05	0.000144	Over-expressed
CIITA	1.51515	12.8788	0	28.0303	10.687	Immune_Regulation	11	16p13.13	-0.68	0.000123	0.000385	Under-expressed
CINP	1.51515	18.1818	0	18.1818	3.05344	DNA_Replication_Repair	4	14q32.31	0.3	5.47e-05	0.000185	Over-expressed
CNOT6L	0	5.30303	0	31.8182	7.63359	RNA_Processing	10	4q21.1	-0.43	2.22e-09	1.61e-08	Under-expressed
COMMD1	0.757576	28.0303	0	3.78788	0	Chromatin_TF_Transcription	9	2p15	0.25	0.00343	0.00791	Over-expressed
CORO1C	0.757576	12.8788	0.757576	21.2121	5.34351	Cell_Movement	5	12q24.11	0.32	3.64e-05	0.000127	Over-expressed
CRADD	0.757576	13.6364	0.757576	18.1818	3.05344	Cell_Survival	7	12q22	-0.38	9.85e-06	3.83e-05	Under-expressed
CSF3	5.30303	13.6364	0.757576	33.3333	0.763359	Immune_Regulation	11	17q21.1	-2.08	2.73e-10	2.33e-09	Under-expressed
DAB2IP	0.757576	5.30303	0.757576	44.697	7.63359	GF_Signaling	12	9q33.2	-0.25	0.00322	0.00747	Under-expressed
DAPK2	0	5.30303	0.757576	39.3939	3.05344	Cell_Survival	7	15q22.31	-0.62	6.25e-06	2.53e-05	Under-expressed
DCLRE1B	1.51515	16.6667	0.757576	10.6061	6.10687	DNA_Replication_Repair	4	1p13.2	0.56	3.54e-13	4.76e-12	Over-expressed
DDB1	2.27273	15.9091	0	15.1515	10.687	DNA_Replication_Repair	4	11q12.2	0.22	4.5e-06	1.87e-05	Over-expressed
DDR1	3.78788	27.2727	0	3.78788	2.29008	Immune_Regulation	11	6p21.33	-0.33	0.000524	0.00144	Under-expressed
DDX27	3.78788	50.7576	0	1.51515	4.58015	RNA_Processing	10	20q13.13	0.74	6.04e-28	4.9e-26	Over-expressed
DDX6	1.51515	9.84848	0	25	3.05344	RNA_Processing	10	11q23.3	-0.3	5.52e-07	2.69e-06	Under-expressed
DEDD2	3.78788	19.697	0.757576	15.9091	2.29008	Cell_Survival	7	19q13.2	0.17	0.00872	0.0182	Over-expressed
DHX16	3.0303	28.0303	0	3.78788	5.34351	RNA_Processing	10	6p21.33	0.29	2.7e-09	1.93e-08	Over-expressed
DMTF1	1.51515	15.1515	0	16.6667	9.92366	Cell_Cycle	8	7q21.12	-0.4	6.65e-06	2.67e-05	Under-expressed
DOCK1	3.05344	19.084	0	25.1908	13.7405	Cell_Movement	5	10q26.2	-0.73	6.32e-11	5.94e-10	Under-expressed
DOCK10	0.757576	18.9394	0	17.4242	17.5573	Cell_Movement	5	2q36.2	-0.59	0.000232	0.000685	Under-expressed
DTL	6.81818	37.1212	0	5.30303	4.58015	DNA_Replication_Repair	4	1q32.3	1.26	1.59e-28	1.35e-26	Over-expressed
DUSP4	1.51515	22.7273	4.54545	29.5455	3.05344	GF_Signaling	12	8p12	-1.07	5.4e-08	3.1e-07	Under-expressed
DUSP6	0.757576	15.1515	0	17.4242	1.52672	GF_Signaling	12	12q21.33	-0.82	4.54e-10	3.69e-09	Under-expressed
E2F2	0	13.6364	0	25	1.52672	Chromatin_TF_Transcription	9	1p36.12	1.86	7.05e-52	3.25e-49	Over-expressed
E2F8	2.27273	9.09091	1.51515	33.3333	7.63359	Chromatin_TF_Transcription	9	11p15.1	1.45	5.39e-25	3.47e-23	Over-expressed
EIF2D	3.78788	40.1515	0	4.54545	3.05344	Protein_Translation	3	1q32.1	-0.43	5.96e-06	2.42e-05	Under-expressed
EIF3I	5.30303	14.3939	0	13.6364	3.05344	Protein_Translation	3	1p35.2	0.35	2.19e-12	2.61e-11	Over-expressed
EIF3K	9.84848	21.9697	0.757576	12.8788	1.52672	Protein_Translation	3	19q13.2	0.64	2.03e-13	2.81e-12	Over-expressed
EIF5A	0.757576	8.33333	0	45.4545	3.81679	Protein_Translation	3	17p13.1	0.41	1.11e-09	8.43e-09	Over-expressed
ELK3	0.757576	14.3939	0.757576	17.4242	6.87023	Cell_Movement	5	12q23.1	-0.82	1.34e-07	7.16e-07	Under-expressed
ERBB2	9.09091	17.4242	0.757576	26.5152	6.10687	GF_Signaling	12	17q12	0.31	0.0123	0.0247	Over-expressed
ETV6	1.51515	23.4848	0	16.6667	6.10687	Chromatin_TF_Transcription	9	12p13.2	-0.46	1e-11	1.07e-10	Under-expressed
EVI5	0	14.3939	0	12.8788	9.16031	Cell_Cycle	8	1p22.1	-0.56	2.02e-13	2.8e-12	Under-expressed
EXO1	6.06061	38.6364	0	3.0303	8.39695	DNA_Replication_Repair	4	1q43	1.73	4.14e-40	7.59e-38	Over-expressed
FAM46C	4.54545	17.4242	0.757576	9.09091	3	Protein_Translation	3	1p12	-1.22	6.39e-14	9.6e-13	Under-expressed
FAM49B	9.84848	42.4242	0	5.30303	6.87	Cell_Movement	5	8q24.21	0.58	3.16e-09	2.24e-08	Over-expressed
FANCB	0	15.2672	0.763359	25.1908	13.7405	DNA_Replication_Repair	4	Xp22.2	1.25	8.42e-27	6.36e-25	Over-expressed
FBXL7	8.39695	21.374	0	10.687	6.87023	Cell_Movement	5	5p15.1	-1.1	6.11e-10	4.86e-09	Under-expressed
FIGNL1	1.51515	15.9091	0	15.9091	9.16031	DNA_Replication_Repair	4	7p12.2	0.57	3.9e-11	3.81e-10	Over-expressed
FOS	0	15.1515	0	21.2121	1.52672	Chromatin_TF_Transcription	9	14q24.3	-1.22	3.24e-09	2.29e-08	Under-expressed
FOXN3	0.757576	15.1515	0	20.4545	6.10687	Cell_Movement	5	14q31.3-q32.11	-0.32	0.00016	0.000491	Under-expressed
GTF2H4	3.78788	27.2727	0	3.78788	2.29008	DNA_Replication_Repair	4	6p21.33	0.48	8.49e-21	3.48e-19	Over-expressed
H2AFX	1.51515	9.84848	0	25.7576	0.76	DNA_Replication_Repair	4	11q23.3	1.12	4.56e-33	5.54e-31	Over-expressed
HDAC1	6.06061	14.3939	0	13.6364	1.52672	Chromatin_TF_Transcription	9	1p35.2-p35.1	0.34	4.61e-12	5.2e-11	Over-expressed
HHAT	4.58015	38.1679	0	5.34351	5.34351	Development_Regulation	13	1q32.2	-1.21	2.1e-19	7.4e-18	Under-expressed
HHIP	0.763359	2.29008	0	38.9313	9.92366	Development_Regulation	13	4q31.21	-1.12	7.25e-05	0.000239	Under-expressed
HMGB1	0.757576	7.57576	0	34.8485	5.34351	DNA_Replication_Repair	4	13q12.3	0.33	5.98e-06	2.43e-05	Over-expressed
HNRNPH1	0.757576	15.9091	0	25.7576	3.81679	RNA_Processing	10	5q35.3	0.19	0.00323	0.0075	Over-expressed
HNRNPL	9.84848	21.9697	0.757576	11.3636	2.29008	RNA_Processing	10	19q13.2	0.38	4.48e-21	1.94e-19	Over-expressed
HNRNPU	7.57576	38.6364	0	2.27273	7.63359	RNA_Processing	10	1q44	0.26	2.84e-07	1.44e-06	Over-expressed
HPSE	0.757576	5.30303	0	34.0909	7.63359	Angiogenesis	2	4q21.23	1.3	9.48e-14	1.38e-12	Over-expressed
HSPA8	1.51515	9.84848	0.757576	28.0303	4.58015	RNA_Processing	10	11q24.1	0.52	5.1e-06	2.1e-05	Over-expressed
IER3	3.0303	28.0303	0	3.78788	0	Cell_Survival	7	6p21.33	-0.67	8.77e-06	3.44e-05	Under-expressed
IFNAR1	1.51515	16.6667	0	21.9697	6.87023	Immune_Regulation	11	21q22.11	-0.19	0.000107	0.000342	Under-expressed
IFNGR2	2.27273	16.6667	0	21.2121	5.34351	Immune_Regulation	11	21q22.11	-0.29	6.88e-07	3.3e-06	Under-expressed
INPP4B	0.763359	3.81679	0.763359	38.1679	12.9771	Cell_Survival	7	4q31.21	-1.02	6.57e-09	4.39e-08	Under-expressed
IVNS1ABP	5.30303	38.6364	0	2.27273	9.16031	RNA_Processing	10	1q25.3	-0.66	2e-10	1.75e-09	Under-expressed
JAK1	0	15.1515	0	11.3636	17.5573	Immune_Regulation	11	1p31.3	-0.46	1.63e-06	7.33e-06	Under-expressed
JAK2	3.0303	15.1515	1.51515	28.0303	12.9771	Immune_Regulation	11	9p24.1	-0.82	1.31e-12	1.61e-11	Under-expressed
JDP2	0	15.9091	0	21.9697	0.763359	Chromatin_TF_Transcription	9	14q24.3	0.25	0.0112	0.0227	Over-expressed
JUN	0	19.697	0	9.09091	2.29008	Chromatin_TF_Transcription	9	1p32.1	-0.29	0.0169	0.0327	Under-expressed
KDM2A	3.0303	18.1818	0	15.1515	8.39695	Chromatin_TF_Transcription	9	11q13.2	0.16	0.00823	0.0173	Over-expressed
KEAP1	7.57576	18.9394	0	25	6.10687	Stress_Responses	1	19p13.2	0.41	9.62e-09	6.27e-08	Over-expressed
KHDRBS2	0	28.2443	0	6.87023	8.39695	RNA_Processing	10	6q11.1	-0.48	0.0247	0.0459	Under-expressed
KPTN	3.0303	16.6667	0	18.9394	4.58015	Stress_Responses	1	19q13.32	0.42	3.26e-05	0.000115	Over-expressed
KSR1	1.51515	16.6667	0.757576	31.8182	9.16031	GF_Signaling	12	17q11.2	-0.46	8.99e-05	0.00029	Under-expressed
LARP1	0	11.3636	0	25.7576	9.16031	RNA_Processing	10	5q33.2	0.18	0.0012	0.00305	Over-expressed
LATS2	0	9.09091	1.51515	34.0909	8.39695	Development_Regulation	13	13q12.11	-0.23	0.0234	0.0438	Under-expressed
LIN37	9.09091	25	0.757576	11.3636	3.81679	Chromatin_TF_Transcription	9	19q13.12	0.42	8.96e-06	3.5e-05	Over-expressed
LIN9	5.30303	39.3939	0	3.0303	7.63359	Chromatin_TF_Transcription	9	1q42.12	0.64	1.97e-07	1.03e-06	Over-expressed
LOXL1	1.51515	6.06061	0.757576	37.1212	2.29008	Immune_Regulation	11	15q24.1	0.49	0.000461	0.00128	Over-expressed
LOXL2	0.757576	20.4545	8.33333	27.2727	7.63359	Immune_Regulation	11	8p21.3	-0.33	0.0202	0.0385	Under-expressed
LOXL3	3.0303	25	0.757576	3.78788	5.34351	Immune_Regulation	11	2p13.1	0.64	5.89e-08	3.36e-07	Over-expressed
MAD1L1	2.29008	12.2137	1.52672	19.8473	9.16031	Cell_Cycle	8	7p22.3	0.24	0.00305	0.00713	Over-expressed
MAML2	2.27273	12.8788	0.757576	20.4545	7.63359	Development_Regulation	13	11q21	-0.66	4.9e-05	0.000167	Under-expressed
MAP3K1	0.757576	6.81818	3.0303	37.1212	13.7405	GF_Signaling	12	5q11.2	-0.49	1.99e-06	8.79e-06	Under-expressed
MAP3K5	0.757576	23.4848	0	10.6061	11.4504	GF_Signaling	12	6q23.3	-0.6	1.74e-06	7.8e-06	Under-expressed
MAX	0.757576	12.8788	0	25	3.05344	Chromatin_TF_Transcription	9	14q23.3	-0.12	0.00345	0.00794	Under-expressed
MCL1	12.8788	35.6061	0	0	0.763359	Cell_Survival	7	1q21.2	-0.17	0.00697	0.0149	Under-expressed
MCM4	4.54545	41.6667	0	4.54545	6.87023	DNA_Replication_Repair	4	8q11.21	1.52	1.27e-29	1.18e-27	Over-expressed
MCM6	1.51515	22.7273	0	8.33333	7.63359	DNA_Replication_Repair	4	2q21.3	1.28	1.16e-45	3.43e-43	Over-expressed
MDC1	3.0303	28.0303	0	3.78788	12.9771	Cell_Cycle	8	6p21.33	0.75	2.13e-27	1.65e-25	Over-expressed
MDM4	8.33333	40.1515	0	3.78788	3.81679	Cell_Survival	7	1q32.1	-0.35	0.000107	0.000342	Under-expressed
MED12L	6.81818	34.8485	0	4.54545	17.5573	Chromatin_TF_Transcription	9	3q25.1	1.12	1.33e-06	6.05e-06	Over-expressed
MED20	3.78788	25.7576	0	3.0303	3.81679	Chromatin_TF_Transcription	9	6p21.1	0.19	0.000326	0.000933	Over-expressed
MED29	12.1212	21.2121	0.757576	11.3636	3.05344	Chromatin_TF_Transcription	9	19q13.2	0.2	0.000592	0.00161	Over-expressed
METTL8	2.27273	27.2727	0	6.81818	1.52672	RNA_Processing	10	2q31.1	0.29	0.000118	0.000374	Over-expressed
MFAP1	1.51515	4.54545	0.757576	43.9394	4.58015	RNA_Processing	10	15q15.3	0.19	0.00309	0.00721	Over-expressed
MKNK2	0	4.54545	0.757576	52.2727	1.52672	Protein_Translation	3	19p13.3	-0.3	0.000187	0.000564	Under-expressed
MMP14	3.0303	13.6364	0	19.697	5.34351	Cell_Movement	5	14q11.2	-0.35	0.00366	0.00837	Under-expressed
MSH5	5.30303	29.5455	0	3.78788	10.687	DNA_Replication_Repair	4	6p21.33	0.36	0.000785	0.00208	Over-expressed
MTA2	2.27273	21.9697	0	12.1212	3.05344	Chromatin_TF_Transcription	9	11q12.3	0.45	9.49e-20	3.41e-18	Over-expressed
MXI1	2.27273	16.6667	0.757576	24.2424	3.81679	Chromatin_TF_Transcription	9	10q25.2	-0.3	0.000898	0.00235	Under-expressed
MYC	15.1515	40.9091	0	3.0303	6.10687	Chromatin_TF_Transcription	9	8q24.21	0.54	0.000655	0.00176	Over-expressed
NAT10	0.757576	9.84848	0	31.0606	8.39695	RNA_Processing	10	11p13	0.38	5.02e-14	7.63e-13	Over-expressed
NDC80	4.54545	23.4848	0	14.3939	7.63359	Cell_Cycle	8	18p11.32	1.93	8.58e-41	1.7e-38	Over-expressed
NEDD8	2.27273	12.1212	0	21.2121	0	Chromatin_TF_Transcription	9	14q12	0.52	2.13e-10	1.85e-09	Over-expressed
NEK11	3.05344	32.8244	0	7.63359	8.39695	DNA_Replication_Repair	4	3q22.1	-0.88	3.73e-13	4.99e-12	Under-expressed
NEK2	5.30303	37.1212	0	5.30303	7.63359	Cell_Cycle	8	1q32.3	1.29	7.62e-20	2.8e-18	Over-expressed
NEK7	4.54545	40.9091	0	4.54545	3.05344	Cell_Cycle	8	1q31.3	-0.47	0.000123	0.000387	Under-expressed
NF1	4.54545	10.6061	1.51515	37.1212	15.2672	GF_Signaling	12	17q11.2	-0.37	6.79e-05	0.000226	Under-expressed
NFKB1	0	3.0303	0	40.9091	5.34351	Chromatin_TF_Transcription	9	4q24	-0.22	0.0103	0.0211	Under-expressed
NFKBIB	9.84848	21.9697	0.757576	11.3636	2.29008	Immune_Regulation	11	19q13.2	0.49	7.58e-12	8.23e-11	Over-expressed
NRARP	4.54545	9.09091	0.757576	39.3939	0	Development_Regulation	13	9q34.3	0.36	0.00136	0.00341	Over-expressed
NRG3	1.52672	19.084	1.52672	23.6641	11.4504	GF_Signaling	12	10q23.1	0.69	0.0245	0.0456	Over-expressed
NSMCE2	10.6061	42.4242	0	3.78788	4.58015	DNA_Replication_Repair	4	8q24.13	0.37	5.99e-09	4.03e-08	Over-expressed
ORC2	1.51515	23.4848	0.757576	9.84848	8.39695	DNA_Replication_Repair	4	2q33.1	0.26	0.00014	0.000434	Over-expressed
PAK4	11.3636	21.2121	0.757576	12.1212	2.29008	Cell_Movement	5	19q13.2	0.33	3.52e-06	1.49e-05	Over-expressed
PARP1	5.30303	39.3939	0	3.0303	9.92366	DNA_Replication_Repair	4	1q42.12	0.53	5.44e-11	5.18e-10	Over-expressed
PBRM1	3.78788	13.6364	0.757576	25	11.4504	Chromatin_TF_Transcription	9	3p21.1	-0.18	0.0238	0.0444	Under-expressed
PDCD4	2.27273	16.6667	0.757576	25	3.05344	Protein_Translation	3	10q25.2	-0.82	8.98e-20	3.26e-18	Under-expressed
PDLIM4	0	4.54545	0.757576	31.0606	0.763359	Cell_Movement	5	5q31.1	-0.45	0.00585	0.0128	Under-expressed
PHLPP1	2.27273	7.57576	1.51515	33.3333	10.687	Cell_Survival	7	18q21.33	-0.37	0.000175	0.000533	Under-expressed
PIK3R6	0.757576	9.09091	0.757576	47.7273	6.87023	Cell_Survival	7	17p13.1	-0.5	0.00041	0.00115	Under-expressed
PIM1	4.54545	28.0303	0	3.0303	3.05344	Cell_Survival	7	6p21.2	0.41	0.000116	0.000367	Over-expressed
PNKP	3.0303	17.4242	0	20.4545	1.52672	DNA_Replication_Repair	4	19q13.33	0.22	0.00344	0.00792	Over-expressed
POLE2	0	11.3636	0	21.9697	3.05344	DNA_Replication_Repair	4	14q21.3	1.31	9.14e-27	6.88e-25	Over-expressed
POLK	0	3.0303	1.51515	37.8788	8.39695	DNA_Replication_Repair	4	5q13.3	-0.76	1.71e-11	1.76e-10	Under-expressed
POLR2E	0.757576	5.30303	0.757576	50	0	Chromatin_TF_Transcription	9	19p13.3	0.35	1.14e-07	6.15e-07	Over-expressed
POLR2G	3.0303	21.2121	0	11.3636	2.29008	Chromatin_TF_Transcription	9	11q12.3	0.38	4.92e-09	3.36e-08	Over-expressed
PPP2CA	1.51515	5.30303	0.757576	31.0606	6.87023	Cell_Cycle	8	5q31.1	0.15	0.00196	0.00477	Over-expressed
PPP4C	2.27273	15.1515	0	23.4848	3.05344	DNA_Replication_Repair	4	16p11.2	0.46	2.4e-10	2.07e-09	Over-expressed
PRC1	3.0303	9.84848	0	30.303	4.58015	Cell_Cycle	8	15q26.1	1.54	2.17e-42	4.98e-40	Over-expressed
PRKCA	3.78788	21.9697	0	21.9697	6.10687	Cell_Cycle	8	17q24.2	-0.61	0.000197	0.000592	Under-expressed
PRKDC	4.54545	41.6667	0	4.54545	19.084	DNA_Replication_Repair	4	8q11.21	0.73	7.45e-11	6.92e-10	Over-expressed
PRMT5	3.0303	13.6364	0	19.697	4.58015	DNA_Replication_Repair	4	14q11.2	0.53	6.59e-12	7.22e-11	Over-expressed
PRPF19	2.27273	16.6667	0	15.1515	6.10687	RNA_Processing	10	11q12.2	0.4	1.29e-14	2.18e-13	Over-expressed
PRPF3	10.6061	36.3636	0	0	5.34351	RNA_Processing	10	1q21.2	0.22	0.00107	0.00276	Over-expressed
PRPF8	3.0303	12.1212	0.757576	42.4242	8.39695	RNA_Processing	10	17p13.3	0.19	0.00696	0.0149	Over-expressed
PSENEN	9.09091	25	0.757576	11.3636	0.763359	Development_Regulation	13	19q13.12	-0.25	0.025	0.0464	Under-expressed
PSMB9	5.30303	29.5455	0	3.78788	2.29008	Immune_Regulation	11	6p21.32	0.44	0.0171	0.033	Over-expressed
PTEN	1.51515	15.1515	7.57576	25	45.0382	Cell_Survival	7	10q23.31	-0.54	8.41e-07	3.98e-06	Under-expressed
PTP4A2	3.78788	14.3939	0	15.9091	2.29008	Cell_Cycle	8	1p35.2	0.38	2.67e-10	2.29e-09	Over-expressed
PTPN1	5.30303	48.4848	0	3.0303	4.58015	Protein_Translation	3	20q13.13	0.18	0.015	0.0295	Over-expressed
PTPN12	2.27273	13.6364	0	15.9091	9.92366	GF_Signaling	12	7q11.23	-0.35	1.48e-05	5.56e-05	Under-expressed
PTRH2	2.27273	15.1515	0	30.303	3.81679	Cell_Survival	7	17q23.1	0.24	0.00209	0.00506	Over-expressed
PUS10	0.757576	28.0303	0	3.78788	5.34351	Cell_Survival	7	2p16.1-p15	-0.43	3.83e-08	2.26e-07	Under-expressed
RB1	0	9.84848	3.0303	34.0909	17.5573	Cell_Cycle	8	13q14.2	-0.66	3.43e-07	1.72e-06	Under-expressed
RBM17	2.27273	23.4848	0	15.1515	4.58015	RNA_Processing	10	10p15.1	0.53	1.53e-22	7.87e-21	Over-expressed
RBM5	3.78788	13.6364	2.27273	23.4848	6.87023	RNA_Processing	10	3p21.31	-0.52	1.41e-10	1.26e-09	Under-expressed
RFC4	15.1515	36.3636	0	3.0303	3.81679	DNA_Replication_Repair	4	3q27.3	1.46	2.35e-49	8.3e-47	Over-expressed
RFFL	0	13.6364	0.757576	40.1515	3.81679	Cell_Survival	7	17q12	-0.25	0.00151	0.00376	Under-expressed
RNF168	16.6667	34.8485	0	3.0303	3.81679	DNA_Replication_Repair	4	3q29	0.58	5.09e-05	0.000173	Over-expressed
RNF41	3.0303	23.4848	0	10.6061	3.81679	Cell_Survival	7	12q13.3	0.16	0.00753	0.016	Over-expressed
RNF43	2.27273	15.1515	0.757576	30.303	10.687	Development_Regulation	13	17q22	-0.94	1.01e-07	5.52e-07	Under-expressed
RNFT1	3.78788	16.6667	0	28.0303	4.58015	Stress_Responses	1	17q23.1	-0.57	1.54e-06	6.96e-06	Under-expressed
RPA2	1.51515	12.8788	0	22.7273	3.81679	DNA_Replication_Repair	4	1p35.3	0.39	4.9e-11	4.71e-10	Over-expressed
RPA3	1.52672	12.9771	0	19.084	0	DNA_Replication_Repair	4	7p21.3	0.68	1.66e-16	3.76e-15	Over-expressed
RPL3	0	13.6364	0.757576	37.1212	3.05344	Protein_Translation	3	22q13.1	-0.38	1.66e-06	7.46e-06	Under-expressed
RPL41	4.54545	24.2424	0	10.6061	0.763359	Protein_Translation	3	12q13	0.27	0.00373	0.00851	Over-expressed
RPLP2	1.51515	11.3636	1.51515	38.6364	0	Protein_Translation	3	11p15.5	0.24	0.0261	0.0481	Over-expressed
RPS16	12.1212	21.2121	0.757576	11.3636	0.763359	Protein_Translation	3	19q13.2	0.43	1.05e-05	4.05e-05	Over-expressed
RPS19	3.78788	18.9394	0.757576	15.9091	0.763359	Protein_Translation	3	19q13.2	0.38	0.000272	0.000791	Over-expressed
RPS29	0	11.3636	0	21.9697	0	Protein_Translation	3	14q21.3	0.22	0.0176	0.0339	Over-expressed
RPS6KA1	0	14.3939	0	28.0303	3.81679	Protein_Translation	3	1p36.11	-0.22	0.00205	0.00497	Under-expressed
RPS6KB2	6.81818	18.1818	0	15.1515	3.81679	Protein_Translation	3	11q13.2	0.58	3.93e-15	7.19e-14	Over-expressed
RRP1B	4.54545	15.9091	0	21.9697	6.10687	Cell_Survival	7	21q22.3	0.43	3.53e-12	4.05e-11	Over-expressed
RSRC1	6.10687	36.6412	0	4.58015	9.92366	RNA_Processing	10	3q25.32	0.83	1.8e-07	9.44e-07	Over-expressed
SFPQ	3.78788	16.6667	0	13.6364	6.10687	RNA_Processing	10	1p34.3	0.47	2.25e-23	1.25e-21	Over-expressed
SIK1	5.30303	17.4242	0	21.2121	3.05344	Cell_Survival	7	21q22.3	-0.43	0.00118	0.00301	Under-expressed
SLX1B	2.27273	15.1515	0	23.4848	0.763359	DNA_Replication_Repair	4	16p11.2	0.51	2.59e-06	1.12e-05	Over-expressed
SMAD2	0.757576	12.8788	0	31.8182	8.39695	Chromatin_TF_Transcription	9	18q21.1	-0.17	0.00468	0.0104	Under-expressed
SMARCD2	2.27273	17.4242	0	25.7576	5.34351	Chromatin_TF_Transcription	9	17q23.3	0.22	0.000531	0.00146	Over-expressed
SMC1A	0.757576	17.4242	0	21.9697	12.2137	DNA_Replication_Repair	4	Xp11.22	0.61	1.15e-15	2.25e-14	Over-expressed
SMU1	5.30303	11.3636	0	27.2727	3.81679	RNA_Processing	10	9p21.1	0.19	5.5e-05	0.000186	Over-expressed
SMURF2	3.0303	16.6667	0.757576	25.7576	7.63359	Cell_Movement	5	17q23.3-q24.1	-0.23	0.00398	0.00902	Under-expressed
SNRPA	7.57576	18.9394	0.757576	15.9091	0.763359	RNA_Processing	10	19q13.2	0.49	4.04e-13	5.36e-12	Over-expressed
SPAG5	5.30303	18.1818	0	28.0303	8.39695	Cell_Cycle	8	17q11.2	1.58	3.16e-52	1.57e-49	Over-expressed
SPATA13	0	9.84848	0	34.8485	6.87023	Cell_Movement	5	13q12.12	-1.23	2.13e-10	1.85e-09	Under-expressed
SRSF1	2.27273	16.6667	0	30.303	1.52672	RNA_Processing	10	17q22	0.24	1.35e-07	7.2e-07	Over-expressed
SRSF7	1.51515	28.0303	0	5.30303	3.05344	RNA_Processing	10	2p22.1	0.41	2.3e-16	5.08e-15	Over-expressed
STAT1	4.54545	22.7273	0	7.57576	9.16031	Immune_Regulation	11	2q32.2	0.79	4.87e-09	3.33e-08	Over-expressed
STAT5B	1.51515	10.6061	0.757576	40.1515	3.81679	Immune_Regulation	11	17q21.2	-0.33	6.44e-07	3.1e-06	Under-expressed
TAP2	5.30303	29.5455	0	3.78788	3.05344	Immune_Regulation	11	6p21.32	0.43	0.00084	0.00221	Over-expressed
TARBP2	2.27273	21.9697	0	13.6364	5.34351	RNA_Processing	10	12q13.13	0.44	6.02e-10	4.79e-09	Over-expressed
TARDBP	3.0303	20.4545	0.757576	19.697	3.05344	RNA_Processing	10	1p36.22	0.38	8.68e-22	4.08e-20	Over-expressed
TGFBR2	0.757576	13.6364	0	18.1818	3.05344	Chromatin_TF_Transcription	9	3p24.1	-0.43	0.000592	0.00161	Under-expressed
TIAM1	0.763359	16.7939	0.763359	23.6641	12.2137	Cell_Movement	5	21q22.11	-0.51	0.000606	0.00164	Under-expressed
TIMELESS	1.51515	21.9697	0	11.3636	10.687	DNA_Replication_Repair	4	12q13.3	1.24	2.25e-41	4.75e-39	Over-expressed
TIMP2	2.27273	23.4848	0	21.2121	3.05344	Angiogenesis	2	17q25.3	0.29	0.0246	0.0457	Over-expressed
TK1	3.0303	23.4848	0	20.4545	1.52672	Metabolism	6	17q25.3	1.68	1.51e-53	9.09e-51	Over-expressed
TLE4	0.757576	3.0303	0.757576	46.9697	6.87023	Chromatin_TF_Transcription	9	9q21.31	-0.37	0.0217	0.041	Under-expressed
TMBIM4	0	18.1818	0	11.3636	5.34351	Cell_Survival	7	12q14.3	-0.7	7.78e-17	1.9e-15	Under-expressed
TMEM173	1.51515	6.81818	0	29.5455	2.29	Immune_Regulation	11	5q31.2	-0.98	4.48e-16	9.4e-15	Under-expressed
TNFAIP3	0.757576	23.4848	0	10.6061	4.58015	Cell_Survival	7	6q23.3	-0.32	0.0176	0.0339	Under-expressed
TNFRSF10B	0	19.697	9.09091	28.0303	3.81679	Cell_Survival	7	8p21.3	-0.6	1.63e-09	1.21e-08	Under-expressed
TNIP1	0	10.6061	0.757576	27.2727	9.92366	Immune_Regulation	11	5q33.1	-0.24	0.000702	0.00188	Under-expressed
TNRC6A	3.0303	14.3939	0	26.5152	9.16031	RNA_Processing	10	16p12.1	-0.29	0.000295	0.000853	Under-expressed
TNRC6B	2.27273	9.84848	0.757576	40.1515	10.687	RNA_Processing	10	22q13.1	-0.18	0.0236	0.0442	Under-expressed
TOPBP1	3.78788	34.0909	0	6.06061	9.92366	DNA_Replication_Repair	4	3q22.1	0.75	7.28e-18	2.1e-16	Over-expressed
TP53BP1	2.27273	4.54545	0.757576	44.697	15.2672	DNA_Replication_Repair	4	15q15.3	-0.26	4.7e-05	0.000161	Under-expressed
TPX2	9.84848	44.697	0	0.757576	6.87023	Cell_Cycle	8	20q11.21	2.13	6.22e-67	1.23e-63	Over-expressed
TRAF1	0.757576	6.06061	0.757576	43.9394	3.81679	Cell_Survival	7	9q33.2	-0.68	1.85e-08	1.15e-07	Under-expressed
TRAF2	6.06061	7.57576	0.757576	40.1515	3.05344	Cell_Survival	7	9q34.3	0.43	2.37e-09	1.72e-08	Over-expressed
UPRT	0	15.2672	0.763359	21.374	12.2137	Metabolism	6	Xq13.3	-0.37	3.26e-08	1.94e-07	Under-expressed
USP3	2.27273	6.81818	0.757576	37.1212	6.87023	Cell_Cycle	8	15q22.31	-0.35	3.9e-08	2.29e-07	Under-expressed
USP36	2.27273	23.4848	0	21.9697	9.16031	RNA_Processing	10	17q25.3	0.2	0.000145	0.000448	Over-expressed
WRNIP1	5.30303	25.7576	0	4.54545	4.58015	DNA_Replication_Repair	4	6p25.2	0.36	4.76e-09	3.26e-08	Over-expressed
WWOX	1.52672	6.87023	7.63359	43.5115	7.63359	Cell_Survival	7	16q23.1-q23.2	-0.23	0.00577	0.0126	Under-expressed
XRCC1	3.78788	17.4242	0.757576	16.6667	6.87023	DNA_Replication_Repair	4	19q13.31	0.39	1.16e-11	1.22e-10	Over-expressed
XRCC4	0	3.05344	1.52672	37.4046	5.34351	DNA_Replication_Repair	4	5q14.2	0.24	0.00552	0.0121	Over-expressed
YY1	1.51515	17.4242	0	18.9394	2.29008	Chromatin_TF_Transcription	9	14q32.2	0.31	1.87e-06	8.3e-06	Over-expressed
ZBTB38	6.06061	32.5758	0	6.06061	11.4504	DNA_Replication_Repair	4	3q23	-0.78	1.89e-14	3.09e-13	Under-expressed
ZEB1	1.51515	24.2424	0	15.1515	12.2137	Cell_Movement	5	10p11.22	-0.86	9.24e-09	6.04e-08	Under-expressed
ZFP36	12.1212	21.2121	0.757576	11.3636	2.29008	RNA_Processing	10	19q13.2	-0.98	2.74e-08	1.65e-07	Under-expressed
ZNRF3	3.78788	15.9091	2.27273	32.5758	5.34351	Development_Regulation	13	22q12.1	-0.45	0.00208	0.00503	Under-expressed

## Sheet: SARC
Gene	Amplification	Gain	HomDel	HetLoss	Mutation	Function	Cluster	Cytoband	Log Ratio	p-Value	q-Value	Tendency
ABCF1	3.0303	27.2727	0	3.78788	6.10687	Protein_Translation	3	6p21.33	0.26	0.00489	0.0255	Over-expressed
AKT1	3.78788	19.697	0	19.697	1.52672	Cell_Survival	7	14q32.33	0.35	0.000138	0.00165	Over-expressed
ANAPC5	0.757576	15.1515	0.757576	24.2424	7.63359	Cell_Cycle	8	12q24.31	0.27	0.00876	0.0394	Over-expressed
ARHGEF1	3.78788	18.9394	0.757576	15.9091	6.10687	Cell_Movement	5	19q13.2	0.33	0.00253	0.0155	Over-expressed
ARID5B	3.78788	25	0	15.9091	14.5038	Cell_Cycle	8	10q21.2	-0.44	0.0105	0.0449	Under-expressed
ATAD5	3.0303	9.84848	0	40.1515	12.2137	DNA_Replication_Repair	4	17q11.2	0.8	0.000125	0.00152	Over-expressed
ATF5	3.0303	17.4242	0	20.4545	3.81679	Stress_Responses	1	19q13.33	0.63	0.0104	0.0448	Over-expressed
ATG16L1	2.27273	15.9091	0.757576	18.9394	10.687	Stress_Responses	1	2q37.1	-0.26	0.0116	0.0482	Under-expressed
ATRX	0	13.6364	0.757576	22.7273	18.3206	DNA_Replication_Repair	4	Xq21.1	-0.95	9.7e-07	3.11e-05	Under-expressed
AURKB	0.757576	8.33333	0.757576	48.4848	1.52672	Cell_Cycle	8	17p13.1	2.8	1.13e-24	7.52e-21	Over-expressed
BCL2	1.51515	7.57576	1.51515	33.3333	0.763359	Cell_Survival	7	18q21.33	-0.85	0.000333	0.0033	Under-expressed
BID	1.51515	15.9091	0	32.5758	3.05344	Cell_Survival	7	22q11.21	0.46	0.0098	0.0427	Over-expressed
BIRC5	3.0303	23.4848	0	20.4545	0	Cell_Survival	7	17q25.3	2.32	4.28e-18	1.42e-15	Over-expressed
BLM	3.0303	9.09091	0	30.303	9.92366	DNA_Replication_Repair	4	15q26.1	1.64	1.74e-17	5.1e-15	Over-expressed
BPTF	4.54545	22.7273	0	21.2121	12.9771	Chromatin_TF_Transcription	9	17q24.2	-0.37	0.00601	0.0297	Under-expressed
BUB1B	0.757576	4.54545	0.757576	45.4545	8.39695	Cell_Cycle	8	15q15.1	1.99	1.69e-14	2.94e-12	Over-expressed
CASC3	4.54545	13.6364	0.757576	33.3333	4.58015	RNA_Processing	10	17q21.1	-0.46	1.82e-06	5.27e-05	Under-expressed
CCDC88C	0.757576	16.6667	0.757576	19.697	15.2672	Development_Regulation	13	14q32.11-q32.12	-0.9	0.00288	0.0171	Under-expressed
CCND3	4.54545	25.7576	0	2.27273	0.763359	Cell_Cycle	8	6p21.1	0.69	0.000181	0.00205	Over-expressed
CDC73	3.81679	37.4046	0	8.39695	9.92366	RNA_Processing	10	1q31.2	-0.32	0.000919	0.00707	Under-expressed
CDK2	4.54545	21.9697	0	11.3636	2.29008	Cell_Cycle	8	12q13.2	0.6	4.62e-05	0.000699	Over-expressed
CDKN2D	10.6061	18.9394	0	21.9697	0.763359	Cell_Cycle	8	19p13.2	0.87	9.84e-08	4.38e-06	Over-expressed
CENPM	0	10.6061	1.51515	42.4242	2.29008	Cell_Cycle	8	22q13.2	1.87	3.87e-18	1.33e-15	Over-expressed
CFLAR	3.0303	23.4848	0.757576	9.84848	3.81679	Cell_Survival	7	2q33.1	-0.37	0.00226	0.0142	Under-expressed
CHMP7	0.757576	20.4545	8.33333	27.2727	2.29008	Cell_Cycle	8	8p21.3	-0.24	0.00713	0.0338	Under-expressed
CIB1	1.51515	9.09091	0	28.0303	1.52672	Cell_Survival	7	15q26.1	0.48	0.00124	0.00896	Over-expressed
CWC25	5.30303	12.1212	0.757576	36.3636	2.29008	RNA_Processing	10	17q12	-0.3	0.000218	0.00236	Under-expressed
DCLRE1B	1.51515	16.6667	0.757576	10.6061	6.10687	DNA_Replication_Repair	4	1p13.2	0.67	1.18e-09	8.78e-08	Over-expressed
DDX27	3.78788	50.7576	0	1.51515	4.58015	RNA_Processing	10	20q13.13	0.29	0.000573	0.00495	Over-expressed
DDX6	1.51515	9.84848	0	25	3.05344	RNA_Processing	10	11q23.3	-0.53	1.48e-09	1.08e-07	Under-expressed
DMTF1	1.51515	15.1515	0	16.6667	9.92366	Cell_Cycle	8	7q21.12	-0.38	0.00364	0.0204	Under-expressed
DTL	6.81818	37.1212	0	5.30303	4.58015	DNA_Replication_Repair	4	1q32.3	1.35	6.58e-10	5.19e-08	Over-expressed
E2F2	0	13.6364	0	25	1.52672	Chromatin_TF_Transcription	9	1p36.12	2.08	1.52e-17	4.53e-15	Over-expressed
E2F8	2.27273	9.09091	1.51515	33.3333	7.63359	Chromatin_TF_Transcription	9	11p15.1	1.88	6.68e-11	6.2e-09	Over-expressed
EIF2D	3.78788	40.1515	0	4.54545	3.05344	Protein_Translation	3	1q32.1	-0.3	0.00395	0.0217	Under-expressed
EIF3I	5.30303	14.3939	0	13.6364	3.05344	Protein_Translation	3	1p35.2	0.35	0.00195	0.0127	Over-expressed
EIF4A2	15.1515	36.3636	0	3.0303	4.58015	Protein_Translation	3	3q27.3	-0.56	1.86e-05	0.000341	Under-expressed
EIF5A	0.757576	8.33333	0	45.4545	3.81679	Protein_Translation	3	17p13.1	0.65	1.9e-06	5.44e-05	Over-expressed
ERBB2	9.09091	17.4242	0.757576	26.5152	6.10687	GF_Signaling	12	17q12	-0.71	0.00147	0.0102	Under-expressed
EXO1	6.06061	38.6364	0	3.0303	8.39695	DNA_Replication_Repair	4	1q43	2	3.15e-18	1.19e-15	Over-expressed
FANCB	0	15.2672	0.763359	25.1908	13.7405	DNA_Replication_Repair	4	Xp22.2	1.33	3.43e-12	3.93e-10	Over-expressed
FOXN3	0.757576	15.1515	0	20.4545	6.10687	Cell_Movement	5	14q31.3-q32.11	-0.55	0.000905	0.00699	Under-expressed
FYN	4.54545	21.9697	0.757576	9.09091	7.63359	Cell_Movement	5	6q21	0.88	4.67e-05	0.000705	Over-expressed
H2AFX	1.51515	9.84848	0	25.7576	0.76	DNA_Replication_Repair	4	11q23.3	1.24	1.49e-14	2.63e-12	Over-expressed
HMGB1	0.757576	7.57576	0	34.8485	5.34351	DNA_Replication_Repair	4	13q12.3	0.27	0.00232	0.0145	Over-expressed
HNRNPL	9.84848	21.9697	0.757576	11.3636	2.29008	RNA_Processing	10	19q13.2	0.43	2.2e-11	2.22e-09	Over-expressed
IVNS1ABP	5.30303	38.6364	0	2.27273	9.16031	RNA_Processing	10	1q25.3	0.34	0.0121	0.0498	Over-expressed
JAK2	3.0303	15.1515	1.51515	28.0303	12.9771	Immune_Regulation	11	9p24.1	-0.62	0.000961	0.00732	Under-expressed
KPTN	3.0303	16.6667	0	18.9394	4.58015	Stress_Responses	1	19q13.32	0.42	0.0026	0.0158	Over-expressed
LIMD1	0.757576	12.1212	0	22.7273	3.81679	Chromatin_TF_Transcription	9	3p21.31	0.42	0.00277	0.0166	Over-expressed
LIN37	9.09091	25	0.757576	11.3636	3.81679	Chromatin_TF_Transcription	9	19q13.12	0.48	0.000635	0.00532	Over-expressed
LOXL1	1.51515	6.06061	0.757576	37.1212	2.29008	Immune_Regulation	11	15q24.1	1.09	3.03e-05	0.000504	Over-expressed
LOXL2	0.757576	20.4545	8.33333	27.2727	7.63359	Immune_Regulation	11	8p21.3	0.96	0.000452	0.00416	Over-expressed
MAD1L1	2.29008	12.2137	1.52672	19.8473	9.16031	Cell_Cycle	8	7p22.3	0.59	2.31e-05	0.000405	Over-expressed
MAML2	2.27273	12.8788	0.757576	20.4545	7.63359	Development_Regulation	13	11q21	-0.64	0.00453	0.024	Under-expressed
MCM4	4.54545	41.6667	0	4.54545	6.87023	DNA_Replication_Repair	4	8q11.21	1.06	6.16e-08	2.92e-06	Over-expressed
MCM6	1.51515	22.7273	0	8.33333	7.63359	DNA_Replication_Repair	4	2q21.3	0.49	0.000348	0.00341	Over-expressed
MDM4	8.33333	40.1515	0	3.78788	3.81679	Cell_Survival	7	1q32.1	-0.51	0.000105	0.00132	Under-expressed
MED7	0.757576	9.84848	0	27.2727	3.81679	Chromatin_TF_Transcription	9	5q33.3	-0.23	0.00832	0.0379	Under-expressed
METTL8	2.27273	27.2727	0	6.81818	1.52672	RNA_Processing	10	2q31.1	-0.33	0.00357	0.0201	Under-expressed
MMP14	3.0303	13.6364	0	19.697	5.34351	Cell_Movement	5	14q11.2	0.95	3.04e-05	0.000504	Over-expressed
MTA2	2.27273	21.9697	0	12.1212	3.05344	Chromatin_TF_Transcription	9	11q12.3	0.33	2.1e-06	5.83e-05	Over-expressed
MXI1	2.27273	16.6667	0.757576	24.2424	3.81679	Chromatin_TF_Transcription	9	10q25.2	-0.67	2.36e-05	0.000411	Under-expressed
NDC80	4.54545	23.4848	0	14.3939	7.63359	Cell_Cycle	8	18p11.32	1.6	2.82e-13	3.86e-11	Over-expressed
NEDD8	2.27273	12.1212	0	21.2121	0	Chromatin_TF_Transcription	9	14q12	0.3	0.00649	0.0315	Over-expressed
NEK2	5.30303	37.1212	0	5.30303	7.63359	Cell_Cycle	8	1q32.3	2.19	1.82e-16	4.7e-14	Over-expressed
NF1	4.54545	10.6061	1.51515	37.1212	15.2672	GF_Signaling	12	17q11.2	-0.53	0.00299	0.0176	Under-expressed
NFKBIB	9.84848	21.9697	0.757576	11.3636	2.29008	Immune_Regulation	11	19q13.2	0.41	0.00477	0.025	Over-expressed
ORC2	1.51515	23.4848	0.757576	9.84848	8.39695	DNA_Replication_Repair	4	2q33.1	-0.33	0.0016	0.011	Under-expressed
PAK4	11.3636	21.2121	0.757576	12.1212	2.29008	Cell_Movement	5	19q13.2	0.81	5.06e-09	3.19e-07	Over-expressed
PAK6	0.757576	3.78788	0.757576	46.2121	3.05344	Cell_Survival	7	15q15.1	-0.89	0.0115	0.048	Under-expressed
PARP1	5.30303	39.3939	0	3.0303	9.92366	DNA_Replication_Repair	4	1q42.12	0.38	0.00246	0.0152	Over-expressed
PDCD4	2.27273	16.6667	0.757576	25	3.05344	Protein_Translation	3	10q25.2	-0.43	0.00296	0.0174	Under-expressed
PIK3C2B	7.57576	40.9091	0	3.78788	13.7405	Cell_Survival	7	1q32.1	-0.6	0.00305	0.0179	Under-expressed
PIK3C3	0.763359	12.2137	0	31.2977	12.2137	Cell_Survival	7	18q12.3	-0.21	0.0118	0.0491	Under-expressed
POLE2	0	11.3636	0	21.9697	3.05344	DNA_Replication_Repair	4	14q21.3	1.21	2.83e-09	1.94e-07	Over-expressed
POLK	0	3.0303	1.51515	37.8788	8.39695	DNA_Replication_Repair	4	5q13.3	-0.49	0.000129	0.00156	Under-expressed
POLR2E	0.757576	5.30303	0.757576	50	0	Chromatin_TF_Transcription	9	19p13.3	0.37	0.000922	0.00708	Over-expressed
POLR2G	3.0303	21.2121	0	11.3636	2.29008	Chromatin_TF_Transcription	9	11q12.3	0.29	0.00247	0.0152	Over-expressed
PPP2R5A	6.81818	37.1212	0	5.30303	8.39695	Cell_Cycle	8	1q32.3	-0.41	0.00124	0.00897	Under-expressed
PPP4C	2.27273	15.1515	0	23.4848	3.05344	DNA_Replication_Repair	4	16p11.2	0.56	3.98e-07	1.46e-05	Over-expressed
PRC1	3.0303	9.84848	0	30.303	4.58015	Cell_Cycle	8	15q26.1	1.77	1.25e-13	1.79e-11	Over-expressed
PRDM5	0	4.58015	0	37.4046	9.16031	Chromatin_TF_Transcription	9	4q27	-0.51	0.00594	0.0295	Under-expressed
PRPF19	2.27273	16.6667	0	15.1515	6.10687	RNA_Processing	10	11q12.2	0.25	0.00311	0.0181	Over-expressed
PSENEN	9.09091	25	0.757576	11.3636	0.763359	Development_Regulation	13	19q13.12	0.54	0.000201	0.00221	Over-expressed
PSMB9	5.30303	29.5455	0	3.78788	2.29008	Immune_Regulation	11	6p21.32	0.6	0.00961	0.0421	Over-expressed
PTP4A2	3.78788	14.3939	0	15.9091	2.29008	Cell_Cycle	8	1p35.2	0.57	1.75e-07	7.25e-06	Over-expressed
PUS10	0.757576	28.0303	0	3.78788	5.34351	Cell_Survival	7	2p16.1-p15	-0.7	8.01e-09	4.8e-07	Under-expressed
RBM17	2.27273	23.4848	0	15.1515	4.58015	RNA_Processing	10	10p15.1	0.39	1.32e-05	0.000259	Over-expressed
RBM5	3.78788	13.6364	2.27273	23.4848	6.87023	RNA_Processing	10	3p21.31	-0.35	0.000154	0.0018	Under-expressed
RFC4	15.1515	36.3636	0	3.0303	3.81679	DNA_Replication_Repair	4	3q27.3	0.82	2.85e-07	1.09e-05	Over-expressed
RFFL	0	13.6364	0.757576	40.1515	3.81679	Cell_Survival	7	17q12	-0.4	0.000784	0.00621	Under-expressed
RNF41	3.0303	23.4848	0	10.6061	3.81679	Cell_Survival	7	12q13.3	-0.29	0.000468	0.00426	Under-expressed
RPA2	1.51515	12.8788	0	22.7273	3.81679	DNA_Replication_Repair	4	1p35.3	0.36	0.000328	0.00327	Over-expressed
RPA3	1.52672	12.9771	0	19.084	0	DNA_Replication_Repair	4	7p21.3	0.84	1.31e-08	7.34e-07	Over-expressed
RPL3	0	13.6364	0.757576	37.1212	3.05344	Protein_Translation	3	22q13.1	-0.3	0.00938	0.0413	Under-expressed
RPL37	7.57576	19.697	0	11.3636	3.05344	Protein_Translation	3	5p13.1	0.38	0.0113	0.0474	Over-expressed
RPS6KB2	6.81818	18.1818	0	15.1515	3.81679	Protein_Translation	3	11q13.2	0.32	0.000874	0.0068	Over-expressed
RRAS2	3.0303	11.3636	0.757576	35.6061	1.52672	GF_Signaling	12	11p15.2	0.86	0.000107	0.00135	Over-expressed
SFPQ	3.78788	16.6667	0	13.6364	6.10687	RNA_Processing	10	1p34.3	0.39	1.46e-07	6.15e-06	Over-expressed
SLF1	0	4	0.8	39	8	DNA_Replication_Repair	4	5q15	0.37	0.00384	0.0212	Over-expressed
SLX1B	2.27273	15.1515	0	23.4848	0.763359	DNA_Replication_Repair	4	16p11.2	0.6	0.000382	0.00367	Over-expressed
SMARCC2	4.54545	23.4848	0	10.6061	9.92366	Chromatin_TF_Transcription	9	12q13.2	-0.33	0.000198	0.00219	Under-expressed
SMC1A	0.757576	17.4242	0	21.9697	12.2137	DNA_Replication_Repair	4	Xp11.22	0.46	0.00131	0.00935	Over-expressed
SMG1	1.51515	14.3939	0	26.5152	19.084	RNA_Processing	10	16p12.3	-0.34	0.00429	0.023	Under-expressed
SNRPA	7.57576	18.9394	0.757576	15.9091	0.763359	RNA_Processing	10	19q13.2	0.44	1.28e-05	0.000252	Over-expressed
SPAG5	5.30303	18.1818	0	28.0303	8.39695	Cell_Cycle	8	17q11.2	1.81	3.03e-18	1.16e-15	Over-expressed
SRSF1	2.27273	16.6667	0	30.303	1.52672	RNA_Processing	10	17q22	0.19	0.00653	0.0316	Over-expressed
SRSF10	0	13.6364	0	25	0.763359	RNA_Processing	10	1p36.11	0.23	0.0029	0.0172	Over-expressed
SRSF7	1.51515	28.0303	0	5.30303	3.05344	RNA_Processing	10	2p22.1	0.2	0.00396	0.0217	Over-expressed
STAT2	1.51515	21.9697	0	11.3636	7.63359	Immune_Regulation	11	12q13.3	-0.36	0.00171	0.0116	Under-expressed
STAT5B	1.51515	10.6061	0.757576	40.1515	3.81679	Immune_Regulation	11	17q21.2	-0.84	1.38e-08	7.64e-07	Under-expressed
TAOK3	0	15.2672	0.763359	22.9008	5.34351	Stress_Responses	1	12q24.23	-0.34	0.00215	0.0137	Under-expressed
TAP1	5.30303	29.5455	0	3.78788	6.87023	Immune_Regulation	11	6p21.32	0.45	0.0092	0.0408	Over-expressed
TARBP2	2.27273	21.9697	0	13.6364	5.34351	RNA_Processing	10	12q13.13	0.38	0.00424	0.0228	Over-expressed
TARDBP	3.0303	20.4545	0.757576	19.697	3.05344	RNA_Processing	10	1p36.22	0.24	1.57e-07	6.54e-06	Over-expressed
TIAM1	0.763359	16.7939	0.763359	23.6641	12.2137	Cell_Movement	5	21q22.11	0.71	0.00537	0.0273	Over-expressed
TIMELESS	1.51515	21.9697	0	11.3636	10.687	DNA_Replication_Repair	4	12q13.3	1.03	3.94e-11	3.89e-09	Over-expressed
TK1	3.0303	23.4848	0	20.4545	1.52672	Metabolism	6	17q25.3	2.01	2.03e-20	1.93e-17	Over-expressed
TMBIM4	0	18.1818	0	11.3636	5.34351	Cell_Survival	7	12q14.3	-0.35	0.00797	0.0366	Under-expressed
TNRC6A	3.0303	14.3939	0	26.5152	9.16031	RNA_Processing	10	16p12.1	-0.48	3.5e-05	0.000564	Under-expressed
TNRC6B	2.27273	9.84848	0.757576	40.1515	10.687	RNA_Processing	10	22q13.1	-0.39	0.000547	0.00479	Under-expressed
TOPBP1	3.78788	34.0909	0	6.06061	9.92366	DNA_Replication_Repair	4	3q22.1	0.51	2.78e-05	0.000471	Over-expressed
TP53BP1	2.27273	4.54545	0.757576	44.697	15.2672	DNA_Replication_Repair	4	15q15.3	-0.34	0.00382	0.0211	Under-expressed
TPX2	9.84848	44.697	0	0.757576	6.87023	Cell_Cycle	8	20q11.21	2.15	9.69e-21	1.07e-17	Over-expressed
TRAF2	6.06061	7.57576	0.757576	40.1515	3.05344	Cell_Survival	7	9q34.3	0.42	0.000668	0.00552	Over-expressed
TRIP12	1.52672	17.5573	0	19.084	13.7405	DNA_Replication_Repair	4	2q36.3	-0.28	0.00288	0.0171	Under-expressed
TYK2	7.57576	16.6667	0	28.0303	7.63359	Immune_Regulation	11	19p13.2	0.42	8.17e-05	0.00109	Over-expressed
UVRAG	4.54545	13.6364	0	15.1515	6.87023	Stress_Responses	1	11q13.5	-0.31	0.00151	0.0104	Under-expressed
XRCC1	3.78788	17.4242	0.757576	16.6667	6.87023	DNA_Replication_Repair	4	19q13.31	0.25	0.00713	0.0338	Over-expressed
ZBTB38	6.06061	32.5758	0	6.06061	11.4504	DNA_Replication_Repair	4	3q23	-0.5	0.00352	0.0199	Under-expressed
